# Supplementary material for: Crystal structure of the monoclinic phase (phase IV) of bis­(tetra­methyl­ammonium) tetra­chlorido­cuprate(II)
Source: Acta Crystallogr E Crystallogr Commun. 2017 Feb 14;73(Pt 3):358–60. doi: 10.1107/S2056989017002146 (PMC5347053; doi:10.1107/S2056989017002146)
Supplement: Supplementary file 1 [file e-73-00358-sup1.cif]

##############################################################################
#                                                                            #
# This CIF contains the data in a paper accepted for publication in          #
# Acta Crystallographica Section E. It conforms to the requirements of       #
# Notes for Authors for Acta Crystallographica Section E, and has been       #
# peer reviewed under the auspices of the IUCr Commission on Journals.       #
#                                                                            #
# Full details of the Crystallographic Information File format               #
# are given in the paper "The Crystallographic Information File (CIF):       #
# a New Standard Archive File for Crystallography" by S. R. Hall, F. H.      #
# Allen and I. D. Brown [Acta Cryst. (1991), A47, 655-685].                  #
#                                                                            #
# The current version of the core CIF dictionary is obtainable from          #
# ftp://ftp.iucr.org/pub/cif_core.dic.                                       #
#                                                                            #
# Software is freely available for graphical display of the structure(s)     #
# in this CIF. For information consult the CIF software page                 #
# http://www.iucr.org/resources/cif/software.                                #
#                                                                            #
# This file may be used for bona fide research purposes within the           #
# scientific community so long as proper attribution is given to the journal # 
# article from which it was obtained.                                        #
#                                                                            #
##############################################################################
data_I
_audit_creation_method     'SHELXL-2014/7'
_journal_date_recd_electronic     2016-12-12
_journal_date_accepted     2017-02-09
_journal_name_full     'Acta Crystallographica, Section E'
_journal_year     2017
_journal_volume     73
_journal_issue      3
_journal_page_first     358
_journal_page_last     360
_journal_paper_category     GM
_journal_paper_doi     10.1107/S2056989017002146
_journal_coeditor_code     IS5469
_publ_contact_author_name     'Diop, Libasse'
_publ_contact_author_address
;
Laboratoire de Chimie Min\'erale et Analytique
D\'epartement de Chimie, Facult\'e des Sciences et Techniques,
Universit\'e Cheikh Anta Diop,
Dakar, Senegal
;
_publ_contact_author_email     dlibasse@gmail.com
_publ_contact_author_fax     '00221338246318'
_publ_contact_author_phone     '00221338250202'
_publ_section_title
;
Crystal structure of the monoclinic phase (phase IV) of bis(tetramethylammonium)
tetrachloridocuprate(II)
;
_publ_section_title_footnote     .
loop_
    _publ_author_name
    _publ_author_footnote
    _publ_author_address
    'Seck, Gorgui Awa' .
;
Laboratoire de Chimie Min\'erale et Analytique
D\'epartement de Chimie, Facult\'e des Sciences et Techniques,
Universit\'e Cheikh Anta Diop,
Dakar, Senegal
;
    'Diop, Libasse' .
;
Laboratoire de Chimie Min\'erale et Analytique
D\'epartement de Chimie, Facult\'e des Sciences et Techniques,
Universit\'e Cheikh Anta Diop,
Dakar, Senegal
;
    'Oliver, Allen G.' .
;
Department of Chemistry and Biochemistry
University of Notre Dame
IN 46557-5670
USA
;
_publ_section_synopsis
;
The crystal structure of the low-temperature monoclinic phase of
(Me~4~N)~2~[CuCl~4~] was determined at 120 K. The asymmetric unit consists of
a discrete tetrahedral [CuCl~4~]^2-^ anion and two crystallographically
independent tetramethylammonium cations.
;
_chemical_name_systematic
;
Bis(tetramethylammonium) tetrachloridocuprate(II)
;
_chemical_name_common     ?
_chemical_formula_moiety     '2(C4 H12 N +), Cl4 Cu -'
_chemical_formula_sum     'C8 H24 Cl4 Cu N2'
_chemical_formula_iupac     '(C4 H12 N)2 [Cu Cl4]'
_chemical_formula_weight     353.63
_chemical_melting_point     ?
_shelx_space_group_comment
;
The symmetry employed for this shelxl refinement is uniquely defined
by the following loop, which should always be used as a source of
symmetry information in preference to the above space-group names.
They are only intended as comments.
;
_space_group_crystal_system     monoclinic
_space_group_name_H-M_alt     'P 21/n'
_space_group_name_Hall     '-P 2yn'
loop_
    _space_group_symop_operation_xyz
    'x, y, z'
    '-x+1/2, y+1/2, -z+1/2'
    '-x, -y, -z'
    'x-1/2, -y-1/2, z-1/2'
_cell_length_a     8.9901(5)
_cell_length_b     12.0059(7)
_cell_length_c     14.9570(9)
_cell_angle_alpha     90
_cell_angle_beta     91.719(3)
_cell_angle_gamma     90
_cell_volume     1613.65(16)
_cell_formula_units_Z     4
_cell_measurement_reflns_used     6598
_cell_measurement_theta_min     2.61
_cell_measurement_theta_max     24.65
_cell_measurement_temperature     120(2)
_exptl_crystal_description     block
_exptl_crystal_colour     'pale green'
_exptl_crystal_size_max     0.15
_exptl_crystal_size_mid     0.12
_exptl_crystal_size_min     0.11
_exptl_crystal_density_diffrn     1.456
_exptl_crystal_density_meas     ?
_exptl_crystal_density_method     ?
_exptl_crystal_F_000     732
_exptl_absorpt_coefficient_mu     1.993
_exptl_absorpt_correction_type     multi-scan
_exptl_absorpt_process_details
;
(<i>TWINABS</i>; Krause <i>et al.</i>, 2015)
;
_shelx_estimated_absorpt_T_min     ?
_shelx_estimated_absorpt_T_max     ?
_exptl_absorpt_correction_T_min     0.6588
_exptl_absorpt_correction_T_max     0.7457
_diffrn_ambient_temperature     120(2)
_diffrn_radiation_type     MoK\a
_diffrn_radiation_wavelength     0.71073
_diffrn_radiation_source     'fine-focus sealed tube'
_diffrn_radiation_monochromator     graphite
_diffrn_measurement_device_type     'Bruker APEXII'
_diffrn_measurement_method     'combination of \w and \f-scans '
_diffrn_detector_area_resol_mean     8.33
_diffrn_reflns_number     7842
_diffrn_reflns_av_R_equivalents     0.0571
_diffrn_reflns_theta_min     2.176
_diffrn_reflns_theta_max     28.384
_diffrn_reflns_theta_full     25.242
_diffrn_measured_fraction_theta_max     0.999
_diffrn_measured_fraction_theta_full     1.000
_diffrn_reflns_limit_h_min     -12
_diffrn_reflns_limit_h_max     12
_diffrn_reflns_limit_k_min     -16
_diffrn_reflns_limit_k_max     16
_diffrn_reflns_limit_l_min     0
_diffrn_reflns_limit_l_max     19
_refine_special_details     ?
_reflns_number_total     4019
_reflns_number_gt     2862
_reflns_threshold_expression     'I > 2\s(I)'
_refine_ls_structure_factor_coef     Fsqd
_refine_ls_matrix_type     full
_refine_ls_R_factor_all     0.0988
_refine_ls_R_factor_gt     0.0657
_refine_ls_wR_factor_gt     0.1309
_refine_ls_wR_factor_ref     0.1408
_refine_ls_goodness_of_fit_ref     1.117
_refine_ls_restrained_S_all     1.117
_refine_ls_number_reflns     4019
_refine_ls_number_parameters     144
_refine_ls_number_restraints     0
_refine_ls_hydrogen_treatment     constr
_refine_ls_weighting_scheme     calc
_refine_ls_weighting_details
                          'w=1/[\s^2^(Fo^2^)+15.8242P] where P=(Fo^2^+2Fc^2^)/3'
_atom_sites_solution_hydrogens     geom
_atom_sites_solution_primary     vecmap
_atom_sites_solution_secondary     difmap
_refine_ls_shift/su_max     0.000
_refine_ls_shift/su_mean     0.000
_refine_diff_density_max     1.161
_refine_diff_density_min     -1.032
_refine_ls_extinction_method     none
_refine_ls_extinction_coef     .
loop_
    _atom_type_symbol
    _atom_type_description
    _atom_type_scat_dispersion_real
    _atom_type_scat_dispersion_imag
    _atom_type_scat_source
    'C' 'C' 0.0033 0.0016
                         'International Tables Vol C Tables 4.2.6.8 and 6.1.1.4'
    'H' 'H' 0.0000 0.0000
                         'International Tables Vol C Tables 4.2.6.8 and 6.1.1.4'
    'N' 'N' 0.0061 0.0033
                         'International Tables Vol C Tables 4.2.6.8 and 6.1.1.4'
    'Cl' 'Cl' 0.1484 0.1585
                         'International Tables Vol C Tables 4.2.6.8 and 6.1.1.4'
    'Cu' 'Cu' 0.3201 1.2651
                         'International Tables Vol C Tables 4.2.6.8 and 6.1.1.4'
_computing_data_collection
;
APEX3 (Bruker, 2015)
;
_computing_cell_refinement
;
SAINT (Bruker, 2015)
;
_computing_data_reduction
;
SAINT (Bruker, 2015)
;
_computing_structure_solution
;
<i>SHELXT</i> (Sheldrick, 2015<i>a</i>)
;
_computing_structure_refinement
;
SHELXL2014 (Sheldrick, 2015<i>b</i>)
;
_computing_molecular_graphics
;
XP in SHELXTL (Sheldrick, 2008)
;
_computing_publication_material
;
publCIF (Westrip, 2010)
;
loop_
    _atom_site_type_symbol
    _atom_site_label
    _atom_site_fract_x
    _atom_site_fract_y
    _atom_site_fract_z
    _atom_site_U_iso_or_equiv
    _atom_site_adp_type
    _atom_site_calc_flag
    _atom_site_occupancy
    _atom_site_disorder_assembly
    _atom_site_disorder_group
    Cu Cu1 0.77037(7) 0.71890(6) 0.60734(5) 0.01762(17) Uani d 1 . .
    Cl Cl1 0.78370(15) 0.53786(11) 0.64164(10) 0.0211(3) Uani d 1 . .
    Cl Cl2 0.79189(17) 0.81507(13) 0.47896(10) 0.0275(3) Uani d 1 . .
    Cl Cl3 0.97801(15) 0.77628(13) 0.67958(10) 0.0267(3) Uani d 1 . .
    Cl Cl4 0.52836(16) 0.74708(14) 0.62755(13) 0.0363(4) Uani d 1 . .
    N N1 0.2548(5) 0.4839(4) 0.6659(3) 0.0183(10) Uani d 1 . .
    C C1 0.1601(7) 0.3893(5) 0.6925(5) 0.0322(15) Uani d 1 . .
    H H1A 0.0671 0.4177 0.7162 0.048 Uiso calc 1 . .
    H H1B 0.2128 0.3452 0.7386 0.048 Uiso calc 1 . .
    H H1C 0.1378 0.3422 0.6403 0.048 Uiso calc 1 . .
    C C2 0.1815(7) 0.5491(6) 0.5923(4) 0.0328(15) Uani d 1 . .
    H H2A 0.0840 0.5750 0.6113 0.049 Uiso calc 1 . .
    H H2B 0.1685 0.5017 0.5392 0.049 Uiso calc 1 . .
    H H2C 0.2436 0.6133 0.5779 0.049 Uiso calc 1 . .
    C C3 0.2801(7) 0.5574(6) 0.7446(5) 0.0344(16) Uani d 1 . .
    H H3A 0.1846 0.5868 0.7639 0.052 Uiso calc 1 . .
    H H3B 0.3451 0.6192 0.7284 0.052 Uiso calc 1 . .
    H H3C 0.3273 0.5146 0.7935 0.052 Uiso calc 1 . .
    C C4 0.4008(6) 0.4411(6) 0.6347(5) 0.0296(14) Uani d 1 . .
    H H4A 0.4516 0.4002 0.6834 0.044 Uiso calc 1 . .
    H H4B 0.4629 0.5038 0.6167 0.044 Uiso calc 1 . .
    H H4C 0.3836 0.3912 0.5836 0.044 Uiso calc 1 . .
    N N2 0.7505(5) 0.1309(4) 0.5840(3) 0.0198(10) Uani d 1 . .
    C C5 0.7809(7) 0.1175(6) 0.4871(4) 0.0279(14) Uani d 1 . .
    H H5A 0.7882 0.0381 0.4727 0.042 Uiso calc 1 . .
    H H5B 0.8748 0.1545 0.4738 0.042 Uiso calc 1 . .
    H H5C 0.6998 0.1511 0.4512 0.042 Uiso calc 1 . .
    C C6 0.6058(7) 0.0788(6) 0.6059(5) 0.0334(16) Uani d 1 . .
    H H6A 0.6112 -0.0018 0.5957 0.050 Uiso calc 1 . .
    H H6B 0.5264 0.1106 0.5675 0.050 Uiso calc 1 . .
    H H6C 0.5846 0.0931 0.6687 0.050 Uiso calc 1 . .
    C C7 0.7444(8) 0.2520(5) 0.6048(5) 0.0347(16) Uani d 1 . .
    H H7A 0.7225 0.2622 0.6681 0.052 Uiso calc 1 . .
    H H7B 0.6661 0.2872 0.5676 0.052 Uiso calc 1 . .
    H H7C 0.8405 0.2863 0.5925 0.052 Uiso calc 1 . .
    C C8 0.8722(7) 0.0776(6) 0.6381(4) 0.0304(15) Uani d 1 . .
    H H8A 0.8733 -0.0026 0.6260 0.046 Uiso calc 1 . .
    H H8B 0.8558 0.0901 0.7018 0.046 Uiso calc 1 . .
    H H8C 0.9678 0.1102 0.6222 0.046 Uiso calc 1 . .
loop_
    _atom_site_aniso_label
    _atom_site_aniso_U_11
    _atom_site_aniso_U_22
    _atom_site_aniso_U_33
    _atom_site_aniso_U_12
    _atom_site_aniso_U_13
    _atom_site_aniso_U_23
    Cu1 0.0169(3) 0.0172(3) 0.0188(3) 0.0000(3) 0.0018(2) 0.0003(3)
    Cl1 0.0216(7) 0.0157(6) 0.0261(7) 0.0009(5) 0.0031(5) 0.0006(5)
    Cl2 0.0355(8) 0.0277(8) 0.0195(7) -0.0040(6) 0.0024(6) 0.0043(6)
    Cl3 0.0227(7) 0.0268(8) 0.0304(8) -0.0034(6) -0.0019(6) -0.0028(6)
    Cl4 0.0169(7) 0.0303(8) 0.0621(12) 0.0049(6) 0.0097(7) 0.0129(8)
    N1 0.014(2) 0.018(2) 0.022(3) 0.0001(18) -0.0003(18) 0.0018(19)
    C1 0.028(3) 0.022(3) 0.047(4) -0.010(3) 0.012(3) -0.005(3)
    C2 0.030(3) 0.048(4) 0.020(3) 0.013(3) -0.004(3) 0.007(3)
    C3 0.038(4) 0.037(4) 0.028(4) -0.016(3) -0.001(3) -0.001(3)
    C4 0.020(3) 0.030(4) 0.038(4) 0.006(3) 0.008(3) 0.007(3)
    N2 0.020(2) 0.020(2) 0.019(3) 0.0022(19) 0.0043(19) 0.0018(19)
    C5 0.036(4) 0.031(3) 0.016(3) 0.009(3) 0.002(3) 0.001(3)
    C6 0.021(3) 0.031(4) 0.048(4) -0.006(3) 0.007(3) 0.005(3)
    C7 0.051(4) 0.022(3) 0.032(4) 0.001(3) 0.009(3) -0.002(3)
    C8 0.025(3) 0.043(4) 0.023(3) 0.009(3) 0.001(2) 0.010(3)
_geom_special_details
;
 All esds (except the esd in the dihedral angle between two l.s. planes)
 are estimated using the full covariance matrix.  The cell esds are taken
 into account individually in the estimation of esds in distances, angles
 and torsion angles; correlations between esds in cell parameters are only
 used when they are defined by crystal symmetry.  An approximate (isotropic)
 treatment of cell esds is used for estimating esds involving l.s. planes.
;
loop_
    _geom_bond_atom_site_label_1
    _geom_bond_atom_site_label_2
    _geom_bond_site_symmetry_2
    _geom_bond_distance
    _geom_bond_publ_flag
    Cu1 Cl4 . 2.2313(15) n
    Cu1 Cl1 . 2.2357(15) n
    Cu1 Cl3 . 2.2374(15) n
    Cu1 Cl2 . 2.2538(16) n
    N1 C1 . 1.481(7) ?
    N1 C3 . 1.483(8) ?
    N1 C2 . 1.488(7) ?
    N1 C4 . 1.498(7) ?
    C1 H1A . 0.9800 ?
    C1 H1B . 0.9800 ?
    C1 H1C . 0.9800 ?
    C2 H2A . 0.9800 ?
    C2 H2B . 0.9800 ?
    C2 H2C . 0.9800 ?
    C3 H3A . 0.9800 ?
    C3 H3B . 0.9800 ?
    C3 H3C . 0.9800 ?
    C4 H4A . 0.9800 ?
    C4 H4B . 0.9800 ?
    C4 H4C . 0.9800 ?
    N2 C8 . 1.486(7) ?
    N2 C7 . 1.488(8) ?
    N2 C6 . 1.488(7) ?
    N2 C5 . 1.491(7) ?
    C5 H5A . 0.9800 ?
    C5 H5B . 0.9800 ?
    C5 H5C . 0.9800 ?
    C6 H6A . 0.9800 ?
    C6 H6B . 0.9800 ?
    C6 H6C . 0.9800 ?
    C7 H7A . 0.9800 ?
    C7 H7B . 0.9800 ?
    C7 H7C . 0.9800 ?
    C8 H8A . 0.9800 ?
    C8 H8B . 0.9800 ?
    C8 H8C . 0.9800 ?
loop_
    _geom_angle_atom_site_label_1
    _geom_angle_atom_site_label_2
    _geom_angle_atom_site_label_3
    _geom_angle_site_symmetry_1
    _geom_angle_site_symmetry_3
    _geom_angle
    _geom_angle_publ_flag
    Cl4 Cu1 Cl1 . . 99.33(6) n
    Cl4 Cu1 Cl3 . . 133.69(7) n
    Cl1 Cu1 Cl3 . . 98.64(6) n
    Cl4 Cu1 Cl2 . . 98.44(7) n
    Cl1 Cu1 Cl2 . . 133.48(6) n
    Cl3 Cu1 Cl2 . . 99.32(6) n
    C1 N1 C3 . . 108.6(5) ?
    C1 N1 C2 . . 110.9(5) ?
    C3 N1 C2 . . 109.2(5) ?
    C1 N1 C4 . . 109.7(5) ?
    C3 N1 C4 . . 109.6(5) ?
    C2 N1 C4 . . 108.9(5) ?
    N1 C1 H1A . . 109.5 ?
    N1 C1 H1B . . 109.5 ?
    H1A C1 H1B . . 109.5 ?
    N1 C1 H1C . . 109.5 ?
    H1A C1 H1C . . 109.5 ?
    H1B C1 H1C . . 109.5 ?
    N1 C2 H2A . . 109.5 ?
    N1 C2 H2B . . 109.5 ?
    H2A C2 H2B . . 109.5 ?
    N1 C2 H2C . . 109.5 ?
    H2A C2 H2C . . 109.5 ?
    H2B C2 H2C . . 109.5 ?
    N1 C3 H3A . . 109.5 ?
    N1 C3 H3B . . 109.5 ?
    H3A C3 H3B . . 109.5 ?
    N1 C3 H3C . . 109.5 ?
    H3A C3 H3C . . 109.5 ?
    H3B C3 H3C . . 109.5 ?
    N1 C4 H4A . . 109.5 ?
    N1 C4 H4B . . 109.5 ?
    H4A C4 H4B . . 109.5 ?
    N1 C4 H4C . . 109.5 ?
    H4A C4 H4C . . 109.5 ?
    H4B C4 H4C . . 109.5 ?
    C8 N2 C7 . . 109.7(5) ?
    C8 N2 C6 . . 109.5(5) ?
    C7 N2 C6 . . 109.1(5) ?
    C8 N2 C5 . . 109.2(4) ?
    C7 N2 C5 . . 108.5(5) ?
    C6 N2 C5 . . 110.8(5) ?
    N2 C5 H5A . . 109.5 ?
    N2 C5 H5B . . 109.5 ?
    H5A C5 H5B . . 109.5 ?
    N2 C5 H5C . . 109.5 ?
    H5A C5 H5C . . 109.5 ?
    H5B C5 H5C . . 109.5 ?
    N2 C6 H6A . . 109.5 ?
    N2 C6 H6B . . 109.5 ?
    H6A C6 H6B . . 109.5 ?
    N2 C6 H6C . . 109.5 ?
    H6A C6 H6C . . 109.5 ?
    H6B C6 H6C . . 109.5 ?
    N2 C7 H7A . . 109.5 ?
    N2 C7 H7B . . 109.5 ?
    H7A C7 H7B . . 109.5 ?
    N2 C7 H7C . . 109.5 ?
    H7A C7 H7C . . 109.5 ?
    H7B C7 H7C . . 109.5 ?
    N2 C8 H8A . . 109.5 ?
    N2 C8 H8B . . 109.5 ?
    H8A C8 H8B . . 109.5 ?
    N2 C8 H8C . . 109.5 ?
    H8A C8 H8C . . 109.5 ?
    H8B C8 H8C . . 109.5 ?
loop_
    _geom_hbond_atom_site_label_D
    _geom_hbond_atom_site_label_H
    _geom_hbond_atom_site_label_A
    _geom_hbond_site_symmetry_A
    _geom_hbond_distance_DH
    _geom_hbond_distance_HA
    _geom_hbond_distance_DA
    _geom_hbond_angle_DHA
    C1 H1C Cl2 3_666 0.98 2.69 3.585(7) 153
    C2 H2A Cl1 1_455 0.98 2.79 3.675(7) 151
    C2 H2A Cl3 1_455 0.98 2.80 3.555(7) 134
    C2 H2B Cl1 3_666 0.98 2.79 3.674(7) 150
    C3 H3B Cl4 . 0.98 2.74 3.670(7) 159
    C4 H4A Cl3 2_646 0.98 2.59 3.555(7) 166
    C5 H5A Cl2 1_545 0.98 2.68 3.635(7) 165
    C5 H5B Cl3 3_766 0.98 2.81 3.587(6) 137
    C5 H5C Cl4 3_666 0.98 2.63 3.610(6) 173
    C8 H8B Cl1 2_646 0.98 2.76 3.650(6) 151
    C8 H8C Cl2 3_766 0.98 2.82 3.763(7) 162
_shelx_hkl_file
;
   1   0   0    4.90    0.60
   2   0   0 9181.18   27.60
   3   0   0    2.00    1.70
   4   0   0 7985.80   28.80
   5   0   0    1.60    2.10
   6   0   0  465.05    6.20
   7   0   0    1.80    5.10
   8   0   0  425.76   14.90
   9   0   0   12.80   10.80
  10   0   0   11.60    7.90
  11   0   0  142.49   19.40
  12   0   0    1.70   22.80
 -11   1   0   26.20   13.70
 -10   1   0  198.08   13.30
  -9   1   0  160.68   16.70
  -8   1   0  756.42   18.70
  -7   1   0   75.09    7.70
  -6   1   0 1019.40    9.10
  -5   1   0   97.09    3.40
  -4   1   0 1595.04    9.30
  -3   1   0  204.48    3.40
  -2   1   0  560.74    6.00
  -1   1   0   16.50    1.30
   0   1   0    1.30    0.50
   1   1   0   17.70    1.30
   2   1   0  571.54    5.80
   3   1   0  198.48    3.60
   4   1   0 1612.44    9.90
   5   1   0   93.49    3.40
   6   1   0 1018.00   10.10
   7   1   0   74.19    7.40
   8   1   0  765.32   19.40
   9   1   0  154.18   15.10
  10   1   0  192.08   12.60
  11   1   0    5.70   13.20
 -11   2   0    6.60   14.90
 -10   2   0   29.40    9.60
  -9   2   0   27.10   11.80
  -8   2   0  169.68   12.60
  -7   2   0  368.56    9.80
  -6   2   0    7.50    2.50
  -5   2   0  102.39    3.50
  -4   2   0 3552.94   16.00
  -3   2   0   51.79    3.00
  -2   2   0  308.67    4.50
  -1   2   0 2080.99    9.80
   0   2   0 2683.23   16.80
   1   2   0 2086.39    9.40
   2   2   0  315.87    4.60
   3   2   0   48.60    3.00
   4   2   0 3549.15   16.40
   5   2   0  105.59    3.60
   6   2   0   10.30    3.00
   7   2   0  395.86    9.30
   8   2   0  156.78   10.60
   9   2   0   19.80   11.20
  10   2   0   16.90    9.60
  11   2   0   76.19   14.50
 -11   3   0   23.30   15.60
 -10   3   0   44.90    9.80
  -9   3   0  143.59   14.70
  -8   3   0  257.97   13.20
  -7   3   0   12.70    5.00
  -6   3   0   80.49    3.90
  -5   3   0  312.17    5.50
  -4   3   0  269.77    5.50
  -3   3   0   10.00    2.40
  -2   3   0  123.99    3.30
  -1   3   0  269.87    4.30
   0   3   0    1.30    1.80
   1   3   0  260.47    4.00
   2   3   0  128.29    3.50
   3   3   0    6.40    2.40
   4   3   0  270.77    5.40
   5   3   0  317.67    5.50
   6   3   0   78.89    4.40
   7   3   0    5.10    4.50
   8   3   0  210.38   12.70
   9   3   0   69.29   14.10
  10   3   0   34.10    9.90
  11   3   0    0.00   14.70
 -11   4   0  170.28   19.70
 -10   4   0   13.10   10.00
  -9   4   0    0.00   12.00
  -8   4   0  105.99   11.30
  -7   4   0   87.99    7.50
  -6   4   0   20.90    3.20
  -5   4   0   31.60    3.40
  -4   4   0 2898.41   17.40
  -3   4   0  440.86    5.70
  -2   4   0   23.80    3.20
  -1   4   0  272.77    6.70
   0   4   0 5044.10   35.50
   1   4   0  342.47    5.40
   2   4   0   19.70    3.10
   3   4   0  441.16    5.70
   4   4   0 2871.01   16.00
   5   4   0   30.20    3.40
   6   4   0   23.40    3.60
   7   4   0   74.39    7.40
   8   4   0  105.09   11.30
   9   4   0   47.70   11.50
  10   4   0    0.00    9.00
  11   4   0  173.98   18.30
 -11   5   0   97.09   19.40
 -10   5   0   98.59   14.30
  -9   5   0  274.87   17.20
  -8   5   0  450.75   18.60
  -7   5   0  263.77   10.50
  -6   5   0  191.68    6.60
  -5   5   0    2.50    3.10
  -4   5   0  307.87    5.80
  -3   5   0  290.97    5.60
  -2   5   0    8.60    2.80
  -1   5   0  223.78    6.00
   0   5   0    1.50    2.10
   1   5   0  280.07    4.70
   2   5   0    7.20    2.80
   3   5   0  284.27    5.40
   4   5   0  296.27    5.80
   5   5   0    3.90    3.10
   6   5   0  207.98    6.80
   7   5   0  271.77   10.80
   8   5   0  431.36   19.70
   9   5   0  184.78   17.50
  10   5   0  103.69   14.00
  11   5   0  165.18   20.70
 -11   6   0   40.80   18.80
 -10   6   0   40.00   14.90
  -9   6   0   20.50   15.30
  -8   6   0  161.48   15.70
  -7   6   0  612.74   13.70
  -6   6   0    3.80    3.80
  -5   6   0  316.47    7.60
  -4   6   0  149.69    4.60
  -3   6   0  741.63    9.20
  -2   6   0  488.65    8.60
  -1   6   0  526.95    8.20
   0   6   0 1776.12   17.20
   1   6   0  297.97    7.90
   2   6   0  484.35    8.80
   3   6   0  749.42    9.50
   4   6   0  151.28    4.70
   5   6   0  282.37    7.20
   6   6   0    7.00    3.80
   7   6   0  609.74   13.80
   8   6   0  104.49   16.60
   9   6   0   13.50   14.40
  10   6   0   34.40   14.20
  11   6   0    0.10   19.40
 -10   7   0  111.19   14.30
  -9   7   0  126.09   16.60
  -8   7   0   62.49   20.90
  -7   7   0  465.05   20.30
  -6   7   0  562.44   11.70
  -5   7   0   32.50    4.00
  -4   7   0  106.69    5.00
  -3   7   0  383.86    8.30
  -2   7   0  101.89    5.90
  -1   7   0  159.68    7.00
   0   7   0    0.90    2.40
   1   7   0  173.78    7.20
   2   7   0   77.59    5.70
   3   7   0  397.36    8.40
   4   7   0   99.99    4.90
   5   7   0   27.10    3.60
   6   7   0  567.14   11.70
   7   7   0  443.66   17.90
   8   7   0   17.70   20.90
   9   7   0  151.28   16.70
  10   7   0   70.69   13.60
 -10   8   0   55.59   13.20
  -9   8   0    0.00   15.40
  -8   8   0   46.70   18.40
  -7   8   0  139.69   19.30
  -6   8   0   17.40    6.20
  -5   8   0   10.70    4.50
  -4   8   0  228.18    8.40
  -3   8   0  197.78    7.30
  -2   8   0  313.07   10.20
  -1   8   0  289.27    9.60
   0   8   0   29.60    3.70
   1   8   0  278.87   10.00
   2   8   0  296.27   10.50
   3   8   0  181.88    7.20
   4   8   0  238.68    7.80
   5   8   0   15.50    4.70
   6   8   0   15.80    6.20
   7   8   0  161.38   17.10
   8   8   0   84.49   17.00
   9   8   0   48.60   15.30
  10   8   0   68.69   13.30
  -9   9   0   36.50   17.10
  -8   9   0   53.89   22.80
  -7   9   0  167.88   22.00
  -6   9   0   94.89    9.70
  -5   9   0    4.00    5.00
  -4   9   0   14.80    5.40
  -3   9   0  439.66   11.00
  -2   9   0   33.80    8.40
  -1   9   0   77.69    7.30
   0   9   0    0.10    3.40
   1   9   0   55.59    7.60
   2   9   0   45.90    8.70
   3   9   0  428.66   10.80
   4   9   0   12.90    5.30
   5   9   0    8.00    5.70
   6   9   0   71.59    8.80
   7   9   0  210.18   20.20
   8   9   0   49.30   22.80
   9   9   0   35.60   17.50
  -9  10   0   33.00   17.40
  -8  10   0   16.00   26.10
  -7  10   0  162.78   22.60
  -6  10   0   19.60    7.20
  -5  10   0  435.16   13.70
  -4  10   0   20.60    5.80
  -3  10   0 1941.81   24.50
  -2  10   0  139.99   13.30
  -1  10   0 1773.62   27.10
   0  10   0   31.30    5.10
   1  10   0 1514.75   27.10
   2  10   0   84.29   12.70
   3  10   0 1821.02   23.60
   4  10   0   30.50    6.50
   5  10   0  413.56   13.30
   6  10   0   17.50    7.40
   7  10   0  174.58   23.90
   8  10   0    0.00   25.90
   9  10   0    0.00   17.10
  -8  11   0   14.40   23.90
  -7  11   0  495.85   24.80
  -6  11   0  202.28   12.20
  -5  11   0  205.28   11.00
  -4  11   0   14.50    7.50
  -3  11   0  629.64   23.10
  -2  11   0  142.69   14.70
  -1  11   0   23.90   10.50
   0  11   0    2.50    6.90
   1  11   0   28.70   10.00
   2  11   0  144.39   14.00
   3  11   0  687.23   22.80
   4  11   0    7.50    6.80
   5  11   0  255.37   12.00
   6  11   0  213.78   11.90
   7  11   0  559.84   27.10
   8  11   0    0.00   23.20
  -7  12   0   68.49   21.80
  -6  12   0   48.20   11.60
  -5  12   0   10.20    8.40
  -4  12   0  163.38   12.20
  -3  12   0  121.89   17.40
  -2  12   0  700.13   25.30
  -1  12   0  116.79   14.90
   0  12   0  267.77   15.90
   1  12   0  190.08   15.00
   2  12   0  556.64   23.30
   3  12   0  130.39   17.40
   4  12   0  173.38   11.70
   5  12   0   11.40    7.50
   6  12   0   53.69   10.50
   7  12   0   48.30   24.70
  -7  13   0   17.80   49.10
  -6  13   0  143.69   15.00
  -5  13   0   10.00    9.00
  -4  13   0    8.40   12.70
  -3  13   0   39.70   23.50
  -2  13   0   13.50   19.90
  -1  13   0   34.40   12.90
   0  13   0    3.60    7.90
   1  13   0   80.69   13.30
   2  13   0    0.00   19.50
   3  13   0   82.09   23.10
   4  13   0    5.10   10.50
   5  13   0   10.10    8.90
   6  13   0  141.79   15.00
   7  13   0   21.40   41.40
  -5  14   0    4.50    9.70
  -4  14   0    3.30   11.20
  -3  14   0   29.10   24.70
  -2  14   0    2.20   21.30
  -1  14   0   52.99   17.90
   0  14   0    1.80    8.60
   1  14   0   59.19   17.00
   2  14   0    0.00   21.00
   3  14   0   34.70   24.50
   4  14   0   23.60   11.70
   5  14   0    5.30   10.20
  -4  15   0   36.00   14.00
  -3  15   0  117.09   28.70
  -2  15   0   16.70   23.70
  -1  15   0   16.90   21.80
   0  15   0    9.90   13.40
   1  15   0    0.00   22.50
   2  15   0    2.00   23.40
   3  15   0  116.49   28.80
   4  15   0   58.29   15.20
  -1  16   0    0.00   32.60
   0  16   0   45.20   19.40
   1  16   0    0.00   35.70
   0 -16   1    4.70   16.00
  -4 -15   1   92.39   16.50
  -3 -15   1    0.00   28.20
  -2 -15   1   51.19   24.70
  -1 -15   1   65.39   20.20
   0 -15   1   56.39   15.00
   1 -15   1   76.89   21.10
   2 -15   1   60.39   24.90
   3 -15   1  154.38   28.30
   4 -15   1    0.00   12.90
  -5 -14   1   15.00   10.90
  -4 -14   1   81.49   16.60
  -3 -14   1   51.49   25.80
  -2 -14   1    0.00   21.70
  -1 -14   1    0.00   15.90
   0 -14   1   24.10   10.10
   1 -14   1   45.50   16.80
   2 -14   1   39.00   22.10
   3 -14   1   97.69   26.00
   4 -14   1    0.00   12.90
   5 -14   1    3.90    9.90
  -7 -13   1  100.69   39.70
  -6 -13   1    7.50   10.50
  -5 -13   1   64.39   11.20
  -4 -13   1   42.70   14.40
  -3 -13   1    0.00   21.80
  -2 -13   1   23.70   21.80
  -1 -13   1  145.09   14.50
   0 -13   1   36.80   10.00
   1 -13   1   76.99   14.20
   2 -13   1  178.48   22.00
   3 -13   1   58.89   22.40
   4 -13   1   49.70   14.90
   5 -13   1   16.90   10.40
   6 -13   1  112.99   14.00
   7 -13   1   10.80   15.60
  -7 -12   1    3.30   18.00
  -6 -12   1    6.10   10.00
  -5 -12   1   23.60    8.50
  -4 -12   1   58.49    9.70
  -3 -12   1  166.58   21.30
  -2 -12   1  109.39   18.20
  -1 -12   1   19.40   15.20
   0 -12   1   13.30    7.90
   1 -12   1  392.26   15.20
   2 -12   1  304.77   18.60
   3 -12   1  317.27   22.50
   4 -12   1  166.08   12.80
   5 -12   1  501.55   19.00
   6 -12   1  190.28   15.60
   7 -12   1  162.98   23.60
  -8 -11   1  201.38   23.30
  -7 -11   1  136.19   20.20
  -6 -11   1  157.38   11.70
  -5 -11   1  192.38   11.40
  -4 -11   1  524.75   17.10
  -3 -11   1   63.79   15.30
  -2 -11   1  803.32   20.50
  -1 -11   1  444.16   14.60
   0 -11   1  640.44   21.00
   1 -11   1  108.79   15.10
   2 -11   1  417.36   21.30
   3 -11   1  318.77   17.10
   4 -11   1    4.00    7.80
   5 -11   1   79.29    9.00
   6 -11   1   10.20    7.60
   7 -11   1    2.80   16.70
   8 -11   1  252.47   24.60
  -9 -10   1    0.00   17.30
  -8 -10   1  369.46   26.30
  -7 -10   1   12.40   15.00
  -6 -10   1    5.50    6.60
  -5 -10   1  120.49    8.80
  -4 -10   1  110.29    8.40
  -3 -10   1    6.00    6.50
  -2 -10   1  105.19   18.70
  -1 -10   1  141.19   10.50
   0 -10   1   33.30    5.40
   1 -10   1   22.70   10.90
   2 -10   1 1050.99   19.70
   3 -10   1    9.10    7.00
   4 -10   1  639.14   14.20
   5 -10   1    4.80    5.80
   6 -10   1  711.63   17.60
   7 -10   1   41.50   18.40
   8 -10   1  385.16   27.20
   9 -10   1   61.09   19.30
  -9  -9   1   75.59   17.10
  -8  -9   1  166.88   22.90
  -7  -9   1   53.39   22.00
  -6  -9   1   74.79    8.90
  -5  -9   1   18.00    5.50
  -4  -9   1  342.57   10.90
  -3  -9   1    8.80    6.20
  -2  -9   1  322.67   15.20
  -1  -9   1  173.58    7.90
   0  -9   1  208.58    9.40
   1  -9   1    7.50    7.50
   2  -9   1  612.74   15.20
   3  -9   1  553.74   11.40
   4  -9   1   14.40    5.50
   5  -9   1    9.90    5.30
   6  -9   1  135.29   10.00
   7  -9   1    3.50   22.10
   8  -9   1    0.00   20.20
   9  -9   1   16.00   15.80
 -10  -8   1   48.90   13.20
  -9  -8   1   54.69   15.60
  -8  -8   1   16.60   18.00
  -7  -8   1   44.30   18.80
  -6  -8   1  114.59    8.70
  -5  -8   1  663.13   12.90
  -4  -8   1   96.99    6.50
  -3  -8   1    1.50    3.70
  -2  -8   1  232.88    9.60
  -1  -8   1  127.39    7.40
   0  -8   1    2.50    2.70
   1  -8   1   52.79    7.00
   2  -8   1  348.87    9.70
   3  -8   1   44.60    5.40
   4  -8   1  128.09    6.20
   5  -8   1   25.20    5.30
   6  -8   1  341.97   12.50
   7  -8   1  157.48   16.90
   8  -8   1  207.98   21.30
   9  -8   1    0.30   15.80
  10  -8   1   21.70   12.20
 -10  -7   1   57.49   14.30
  -9  -7   1   90.69   16.60
  -8  -7   1  598.84   21.10
  -7  -7   1  132.59   17.80
  -6  -7   1  353.56   10.70
  -5  -7   1   78.19    4.90
  -4  -7   1 1017.50    9.30
  -3  -7   1  674.83    9.10
  -2  -7   1  971.20   12.60
  -1  -7   1 1084.09   13.10
   0  -7   1  455.65    8.50
   1  -7   1  293.27   12.30
   2  -7   1  693.33   12.10
   3  -7   1  354.46    7.10
   4  -7   1   22.00    3.50
   5  -7   1    5.70    3.70
   6  -7   1  130.09    7.40
   7  -7   1   56.69   10.20
   8  -7   1  153.08   17.20
   9  -7   1   90.49   15.30
  10  -7   1    0.00   10.00
 -11  -6   1   43.70   18.30
 -10  -6   1   94.99   14.30
  -9  -6   1  141.39   15.60
  -8  -6   1  217.28   16.30
  -7  -6   1    7.40    8.60
  -6  -6   1    8.60    3.80
  -5  -6   1  423.76    8.10
  -4  -6   1    6.80    3.00
  -3  -6   1    2.90    2.90
  -2  -6   1 2074.69   16.40
  -1  -6   1  783.32    9.80
   0  -6   1  604.24    9.30
   1  -6   1   40.70    9.10
   2  -6   1 1570.14   15.20
   3  -6   1    9.10    2.90
   4  -6   1  375.56    6.80
   5  -6   1  168.68    6.00
   6  -6   1  296.97    8.10
   7  -6   1   34.90    9.10
   8  -6   1  196.28   16.10
   9  -6   1  259.97   24.30
  10  -6   1   59.59   14.40
  11  -6   1   38.50   20.70
 -11  -5   1   66.89   18.90
 -10  -5   1  127.59   14.30
  -9  -5   1  473.65   17.30
  -8  -5   1  755.32   19.00
  -7  -5   1  208.38   10.00
  -6  -5   1  669.53   10.10
  -5  -5   1 1631.44   13.70
  -4  -5   1 1492.95   11.80
  -3  -5   1  805.72    7.60
  -2  -5   1 1218.18   10.30
  -1  -5   1  877.01   10.00
   0  -5   1  572.24    8.40
   1  -5   1  175.08    9.40
   2  -5   1  307.67    7.60
   3  -5   1   12.90    2.40
   4  -5   1   30.80    3.40
   5  -5   1  179.58    5.70
   6  -5   1  133.49    5.90
   7  -5   1  127.59    9.70
   8  -5   1    0.00   10.70
   9  -5   1    8.50   11.40
  10  -5   1    7.20   11.90
  11  -5   1   20.00   17.90
 -11  -4   1  207.28   18.70
 -10  -4   1   38.10    9.80
  -9  -4   1   29.90   11.80
  -8  -4   1   17.40   11.50
  -7  -4   1  501.65   10.80
  -6  -4   1  476.25    7.70
  -5  -4   1  167.88    5.30
  -4  -4   1  134.49    4.60
  -3  -4   1   59.49    3.30
  -2  -4   1  162.48    3.20
  -1  -4   1 1260.57   11.50
   0  -4   1  278.97    4.70
   1  -4   1  740.33   11.10
   2  -4   1   73.69    2.70
   3  -4   1  372.36    5.90
   4  -4   1   41.30    3.40
   5  -4   1  874.31    9.80
   6  -4   1    6.00    2.90
   7  -4   1    4.00    5.70
   8  -4   1   22.70   14.40
   9  -4   1  456.25   17.80
  10  -4   1   57.89   10.80
  11  -4   1   97.19   20.50
 -11  -3   1    0.00   14.90
 -10  -3   1   39.20    9.30
  -9  -3   1  213.28   14.30
  -8  -3   1   96.89   13.10
  -7  -3   1   16.60    5.00
  -6  -3   1    4.80    2.80
  -5  -3   1 1313.27   10.20
  -4  -3   1  101.09    3.90
  -3  -3   1  299.17    5.50
  -2  -3   1  789.22    5.90
  -1  -3   1 1939.61   12.80
   0  -3   1 1593.14   12.60
   1  -3   1 1715.73   12.20
   2  -3   1   97.59    3.30
   3  -3   1   57.49    3.40
   4  -3   1  205.58    5.30
   5  -3   1  228.78    5.20
   6  -3   1   63.49    3.80
   7  -3   1    2.40    5.50
   8  -3   1    6.70   11.50
   9  -3   1   75.49   12.40
  10  -3   1   83.29   11.20
  11  -3   1   79.09   17.10
 -11  -2   1   78.79   14.70
 -10  -2   1   39.30    9.20
  -9  -2   1   67.49   11.50
  -8  -2   1    5.00   12.00
  -7  -2   1  399.16   10.00
  -6  -2   1  104.59    4.00
  -5  -2   1  814.92    7.80
  -4  -2   1   32.90    2.60
  -3  -2   1    6.30    2.40
  -2  -2   1 1422.16    9.70
  -1  -2   1 1633.14    7.70
   0  -2   1  755.32    6.60
   1  -2   1 1603.34    8.30
   2  -2   1  735.93    7.20
   3  -2   1  474.55    5.80
   4  -2   1  342.57    5.30
   5  -2   1 1834.62   11.70
   6  -2   1  160.98    5.00
   7  -2   1  101.19    7.50
   8  -2   1   19.40   12.00
   9  -2   1  976.20   23.00
  10  -2   1    3.00    8.90
  11  -2   1   42.30   14.90
 -11  -1   1   18.80   13.60
 -10  -1   1  117.69   12.70
  -9  -1   1  442.36   16.50
  -8  -1   1  351.16   18.50
  -7  -1   1   38.60    6.40
  -6  -1   1  261.57    5.10
  -5  -1   1 1983.70   11.50
  -4  -1   1  247.88    4.10
  -3  -1   1  498.35    4.50
  -2  -1   1  404.96    4.10
  -1  -1   1 2627.94   10.50
   0  -1   1   56.59    1.10
   1  -1   1 1214.18    6.70
   2  -1   1   21.20    2.10
   3  -1   1  440.16    4.50
   4  -1   1    3.30    1.90
   5  -1   1  283.17    4.70
   6  -1   1  133.79    4.30
   7  -1   1  331.47    9.40
   8  -1   1  393.16   14.60
   9  -1   1   23.80   12.20
  10  -1   1   50.49   10.00
  11  -1   1  212.48   16.90
 -12   0   1   29.00   15.10
 -11   0   1  649.43   20.50
 -10   0   1    0.00    7.80
  -9   0   1    4.90   10.70
  -8   0   1    0.00   15.00
  -7   0   1 1093.49   13.80
  -6   0   1    4.80    2.40
  -5   0   1   52.49    2.70
  -4   0   1    1.30    1.70
  -3   0   1 1790.22    9.30
  -2   0   1    2.80    1.60
  -1   0   1  785.32    4.50
   0   0   1    0.10    0.50
   1   0   1 2042.10    8.30
   2   0   1    1.10    1.70
   3   0   1 4317.17   18.40
   4   0   1    2.10    2.30
   5   0   1 7202.58   30.30
   6   0   1    3.20    2.80
   7   0   1  828.22   12.30
   8   0   1    0.00   16.20
   9   0   1 1401.26   24.40
  10   0   1   36.80   12.20
  11   0   1   15.30   12.90
 -11   1   1   19.70   13.20
 -10   1   1  155.78   12.80
  -9   1   1  425.96   15.90
  -8   1   1  318.57   19.60
  -7   1   1   31.60    6.40
  -6   1   1  248.68    5.90
  -5   1   1 1989.40   13.10
  -4   1   1  241.08    4.90
  -3   1   1  510.35    5.60
  -2   1   1  410.46    4.60
  -1   1   1 2675.03   10.80
   0   1   1   57.39    1.10
   1   1   1 1224.38    6.40
   2   1   1   24.80    2.40
   3   1   1  435.36    5.20
   4   1   1    3.30    2.40
   5   1   1  267.57    5.60
   6   1   1  119.89    4.80
   7   1   1  326.77    8.70
   8   1   1  365.86   13.50
   9   1   1   16.50   11.00
  10   1   1   41.80    8.60
  11   1   1  209.58   15.80
 -11   2   1    0.00   15.20
 -10   2   1   56.59   10.00
  -9   2   1   68.49   11.70
  -8   2   1    9.90   10.80
  -7   2   1  400.96    9.30
  -6   2   1  109.79    4.70
  -5   2   1  815.52    8.40
  -4   2   1   31.60    2.10
  -3   2   1    5.10    2.10
  -2   2   1 1436.66    8.70
  -1   2   1 1660.43    8.70
   0   2   1  731.13    7.30
   1   2   1 1611.84    8.70
   2   2   1  743.03    5.90
   3   2   1  473.55    4.90
   4   2   1  342.67    5.50
   5   2   1 1819.72   12.50
   6   2   1  165.78    5.50
   7   2   1   84.69    6.40
   8   2   1   45.10   10.70
   9   2   1 1073.89   21.70
  10   2   1   18.30    8.40
  11   2   1   33.60   14.60
 -11   3   1   20.30   15.60
 -10   3   1   46.10   10.80
  -9   3   1  302.37   14.60
  -8   3   1  146.39   12.70
  -7   3   1    7.90    4.70
  -6   3   1    3.80    3.10
  -5   3   1 1291.27    9.70
  -4   3   1   95.39    3.70
  -3   3   1  297.37    4.70
  -2   3   1  764.62    6.30
  -1   3   1 1944.41   13.30
   0   3   1 1542.85   14.50
   1   3   1 1710.03   14.10
   2   3   1   93.99    3.50
   3   3   1   59.89    2.90
   4   3   1  188.38    4.60
   5   3   1  237.38    4.50
   6   3   1   60.49    4.10
   7   3   1    1.90    5.40
   8   3   1   36.70   10.20
   9   3   1   57.79   11.40
  10   3   1   68.19   10.40
  11   3   1   54.99   16.10
 -11   4   1  158.58   19.30
 -10   4   1   29.90    9.90
  -9   4   1    0.00   11.60
  -8   4   1   11.30   11.00
  -7   4   1  521.15   10.70
  -6   4   1  478.45    8.20
  -5   4   1  178.08    5.40
  -4   4   1  144.89    4.40
  -3   4   1   54.29    3.20
  -2   4   1  169.68    4.80
  -1   4   1 1227.98   11.60
   0   4   1  272.47    5.40
   1   4   1  793.42   12.10
   2   4   1   63.89    3.80
   3   4   1  386.36    5.60
   4   4   1   43.80    3.20
   5   4   1  882.11    9.10
   6   4   1    3.50    3.20
   7   4   1    2.70    5.80
   8   4   1   61.39   14.20
   9   4   1  312.27   17.90
  10   4   1   33.70   11.00
  11   4   1   31.90   15.60
 -11   5   1    0.70   22.30
 -10   5   1  111.59   14.00
  -9   5   1  529.25   18.00
  -8   5   1  743.33   19.80
  -7   5   1  209.98   10.50
  -6   5   1  655.53    9.90
  -5   5   1 1635.24   13.10
  -4   5   1 1492.75   12.40
  -3   5   1  788.22    7.80
  -2   5   1 1227.68   10.40
  -1   5   1  828.32    9.10
   0   5   1  572.54    8.30
   1   5   1  232.38    9.40
   2   5   1  299.57    7.60
   3   5   1   16.10    2.80
   4   5   1   28.50    2.80
   5   5   1  189.18    5.60
   6   5   1  132.89    5.60
   7   5   1  143.69   10.00
   8   5   1    7.90   11.50
   9   5   1    3.10   11.40
  10   5   1    7.40    8.50
  11   5   1   40.40   17.70
 -11   6   1   43.30   21.20
 -10   6   1   67.69   15.00
  -9   6   1  152.98   14.00
  -8   6   1  284.57   16.20
  -7   6   1    4.80   10.60
  -6   6   1    8.40    3.90
  -5   6   1  451.95    7.90
  -4   6   1    2.80    2.70
  -3   6   1    2.00    3.20
  -2   6   1 2114.19   16.30
  -1   6   1  763.22    8.10
   0   6   1  592.34    9.10
   1   6   1   69.09    7.90
   2   6   1 1534.55   15.20
   3   6   1    9.90    3.50
   4   6   1  376.46    6.60
   5   6   1  162.98    5.70
   6   6   1  280.47    7.80
   7   6   1   29.30   12.20
   8   6   1  187.18   14.80
   9   6   1  190.98   19.70
  10   6   1   48.80   11.40
  11   6   1   60.39   21.30
 -10   7   1   98.69   13.70
  -9   7   1   60.79   16.50
  -8   7   1  624.74   21.10
  -7   7   1  150.88   18.00
  -6   7   1  374.26   10.40
  -5   7   1   71.99    4.40
  -4   7   1 1012.70   11.10
  -3   7   1  698.03    9.90
  -2   7   1 1033.60   14.00
  -1   7   1 1037.50   10.90
   0   7   1  454.05    8.50
   1   7   1  335.97   10.70
   2   7   1  637.74   14.50
   3   7   1  305.87    7.90
   4   7   1   19.50    3.50
   5   7   1    3.90    3.40
   6   7   1  118.39    6.10
   7   7   1   90.59   15.70
   8   7   1  183.58   15.70
   9   7   1   95.09   15.50
  10   7   1   21.90   10.70
 -10   8   1   38.90   13.10
  -9   8   1    0.00   15.10
  -8   8   1   16.30   16.90
  -7   8   1   31.80   18.00
  -6   8   1  113.39    8.40
  -5   8   1  681.43   12.90
  -4   8   1  111.69    5.90
  -3   8   1    5.40    4.30
  -2   8   1  172.18    9.40
  -1   8   1  132.69    6.30
   0   8   1    2.10    2.60
   1   8   1   53.89    6.10
   2   8   1  420.36    8.30
   3   8   1   30.70    5.00
   4   8   1  131.89    6.00
   5   8   1   23.30    5.30
   6   8   1  338.77   11.50
   7   8   1  146.79   15.90
   8   8   1  302.67   17.80
   9   8   1   40.20   15.80
  10   8   1   33.80   12.50
  -9   9   1  116.69   17.50
  -8   9   1  184.98   22.70
  -7   9   1   35.20   20.70
  -6   9   1   56.99    8.70
  -5   9   1   15.20    6.00
  -4   9   1  326.67   10.40
  -3   9   1   11.70    5.20
  -2   9   1  259.47   12.20
  -1   9   1  132.19    7.80
   0   9   1  206.58    6.80
   1   9   1   54.99    8.00
   2   9   1  648.74   12.80
   3   9   1  552.94   10.50
   4   9   1   18.70    5.60
   5   9   1   12.20    5.90
   6   9   1  123.99   10.20
   7   9   1   42.70   19.50
   8   9   1   21.80   18.50
   9   9   1   11.50   16.00
  -9  10   1   52.69   17.20
  -8  10   1  394.66   26.10
  -7  10   1   44.60   23.60
  -6  10   1   19.40    7.80
  -5  10   1  100.39    8.60
  -4  10   1  111.89    8.30
  -3  10   1    5.20    6.60
  -2  10   1   41.80   16.70
  -1  10   1  113.19    9.50
   0  10   1   28.30    5.00
   1  10   1   67.49    9.50
   2  10   1 1130.39   16.80
   3  10   1   15.10    7.40
   4  10   1  676.03   14.80
   5  10   1   10.30    6.20
   6  10   1  710.93   17.80
   7  10   1   41.10   20.30
   8  10   1  415.86   28.00
   9  10   1   38.60   20.90
  -8  11   1  218.78   24.00
  -7  11   1  156.38   27.80
  -6  11   1  152.98   11.30
  -5  11   1  217.98   11.30
  -4  11   1  529.05   15.10
  -3  11   1   82.49   13.00
  -2  11   1  671.83   21.30
  -1  11   1  405.76   14.30
   0  11   1  662.03   16.10
   1  11   1  106.59   13.70
   2  11   1  553.34   20.60
   3  11   1  305.47   15.70
   4  11   1    8.90    6.30
   5  11   1   78.59    8.40
   6  11   1   17.60    7.70
   7  11   1    0.00   21.40
   8  11   1  148.99   23.20
  -7  12   1    8.50   26.60
  -6  12   1    8.80   10.20
  -5  12   1   25.10    8.40
  -4  12   1   63.29   10.70
  -3  12   1  174.58   19.60
  -2  12   1  182.48   19.10
  -1  12   1   52.19   15.90
   0  12   1   17.70    8.40
   1  12   1  394.06   16.20
   2  12   1  266.27   17.70
   3  12   1  322.27   20.30
   4  12   1  154.48   11.70
   5  12   1  439.56   16.10
   6  12   1  176.68   13.00
   7  12   1  192.28   27.40
  -7  13   1  101.09   43.80
  -6  13   1    1.00   11.00
  -5  13   1   84.89   10.90
  -4  13   1   63.79   11.00
  -3  13   1    5.40   22.90
  -2  13   1   46.90   22.00
  -1  13   1  178.38   17.80
   0  13   1   29.50    9.90
   1  13   1   53.19   16.70
   2  13   1  168.18   21.60
   3  13   1   37.50   22.70
   4  13   1   30.20    9.70
   5  13   1   23.40    8.90
   6  13   1   97.39   15.70
   7  13   1   46.30   14.90
  -5  14   1    4.30   10.20
  -4  14   1   64.59   12.10
  -3  14   1  102.99   25.40
  -2  14   1   39.60   22.00
  -1  14   1   48.90   17.30
   0  14   1    4.40   12.80
   1  14   1   11.60   16.20
   2  14   1    0.70   21.50
   3  14   1   10.10   24.90
   4  14   1   14.80   10.80
   5  14   1    8.20    9.70
  -4  15   1   75.19   14.60
  -3  15   1    0.00   27.80
  -2  15   1   19.10   28.80
  -1  15   1  159.08   25.10
   0  15   1   77.09   17.10
   1  15   1    0.00   25.60
   2  15   1   79.29   30.30
   3  15   1  145.19   27.80
   4  15   1    4.50   11.90
   0  16   1   11.20   15.80
  -4 -15   2   38.60   16.90
  -3 -15   2  124.39   23.50
  -2 -15   2   66.89   26.40
  -1 -15   2  130.19   22.10
   0 -15   2   69.69   11.80
   1 -15   2  101.79   22.60
   2 -15   2  175.88   26.80
   3 -15   2   24.80   20.20
   4 -15   2   81.59   24.60
  -5 -14   2   11.20   10.70
  -4 -14   2   16.60   14.90
  -3 -14   2   20.60   18.60
  -2 -14   2   36.00   21.70
  -1 -14   2    3.10   14.10
   0 -14   2   14.90    9.90
   1 -14   2   70.89   13.90
   2 -14   2    4.70   22.00
   3 -14   2   22.40   18.00
   4 -14   2   10.10   13.50
   5 -14   2    2.90   10.10
  -6 -13   2  150.08   15.90
  -5 -13   2   70.19   12.10
  -4 -13   2  108.99   14.90
  -3 -13   2   20.70   17.50
  -2 -13   2  432.56   25.00
  -1 -13   2   53.39   13.90
   0 -13   2  132.69   13.70
   1 -13   2   21.00   13.70
   2 -13   2  196.68   24.10
   3 -13   2   43.60   17.00
   4 -13   2   68.69   14.10
   5 -13   2   82.99   12.60
   6 -13   2   23.90   13.70
  -7 -12   2   40.50   19.90
  -6 -12   2  464.25   19.80
  -5 -12   2    6.30    8.10
  -4 -12   2   15.90    8.30
  -3 -12   2  289.67   19.20
  -2 -12   2  169.48   16.80
  -1 -12   2   97.49   15.90
   0 -12   2    5.30    7.90
   1 -12   2  327.77   15.70
   2 -12   2   12.10   17.00
   3 -12   2   11.40   14.00
   4 -12   2    9.50    9.50
   5 -12   2   90.89   10.90
   6 -12   2  254.17   16.00
   7 -12   2   98.39   24.30
  -8 -11   2    2.20   23.80
  -7 -11   2   83.99   17.70
  -6 -11   2   85.19    9.80
  -5 -11   2    6.80    7.30
  -4 -11   2    8.60    7.60
  -3 -11   2  356.56   19.50
  -2 -11   2  397.06   19.60
  -1 -11   2  283.67   19.20
   0 -11   2  106.89   11.30
   1 -11   2  731.63   18.90
   2 -11   2  301.57   19.80
   3 -11   2  393.46   19.70
   4 -11   2   21.80    8.30
   5 -11   2  397.76   16.30
   6 -11   2  115.39   10.40
   7 -11   2  194.18   21.10
   8 -11   2    9.90   22.40
  -9 -10   2  129.59   19.40
  -8 -10   2  122.29   27.10
  -7 -10   2  293.87   20.20
  -6 -10   2   74.89    8.80
  -5 -10   2  242.28   10.90
  -4 -10   2    9.20    6.50
  -3 -10   2  506.65   14.40
  -2 -10   2   31.20   11.60
  -1 -10   2   75.49   11.50
   0 -10   2   58.89    7.20
   1 -10   2  283.47   11.80
   2 -10   2   57.29   12.20
   3 -10   2  128.39   10.00
   4 -10   2  149.79    9.60
   5 -10   2    6.70    5.90
   6 -10   2   26.60    7.60
   7 -10   2  469.95   23.00
   8 -10   2   22.30   25.70
   9 -10   2   54.99   22.30
  -9  -9   2    7.90   15.90
  -8  -9   2    3.60   20.30
  -7  -9   2  155.98   22.30
  -6  -9   2    9.80    7.00
  -5  -9   2    4.80    5.50
  -4  -9   2  124.89    8.70
  -3  -9   2  334.97   12.40
  -2  -9   2   13.50   11.70
  -1  -9   2  140.59   11.10
   0  -9   2  302.27   10.80
   1  -9   2  408.46   12.00
   2  -9   2  338.87   11.80
   3  -9   2  103.99    9.00
   4  -9   2   87.49    7.80
   5  -9   2  225.48   10.00
   6  -9   2  274.07   12.90
   7  -9   2  213.68   20.30
   8  -9   2   71.79   21.20
   9  -9   2    0.00   17.80
 -10  -8   2   43.50   12.40
  -9  -8   2   82.29   16.00
  -8  -8   2  127.79   20.70
  -7  -8   2   59.99   15.90
  -6  -8   2    2.30    6.40
  -5  -8   2   61.79    6.20
  -4  -8   2   22.50    5.00
  -3  -8   2  291.97    9.10
  -2  -8   2   67.39    7.60
  -1  -8   2   75.09    8.90
   0  -8   2   79.09    4.70
   1  -8   2  480.15    8.90
   2  -8   2   23.60    8.00
   3  -8   2   13.60    5.00
   4  -8   2   52.89    5.80
   5  -8   2  250.67    9.80
   6  -8   2  100.09    8.80
   7  -8   2   64.89   14.30
   8  -8   2    0.00   19.10
   9  -8   2   23.00   16.80
  10  -8   2   28.00   12.80
 -10  -7   2   24.40   10.40
  -9  -7   2   12.80   15.30
  -8  -7   2   41.50   17.20
  -7  -7   2  204.98   14.30
  -6  -7   2    3.60    5.50
  -5  -7   2  234.08    7.50
  -4  -7   2  275.17    6.80
  -3  -7   2 2099.79   17.10
  -2  -7   2  340.97   11.60
  -1  -7   2  723.43   15.50
   0  -7   2   13.90    2.70
   1  -7   2 1493.45   15.40
   2  -7   2  975.10   13.00
   3  -7   2 1444.96   14.90
   4  -7   2   15.30    3.90
   5  -7   2  758.32   11.70
   6  -7   2  126.09    8.90
   7  -7   2  249.28   17.40
   8  -7   2    0.00   18.10
   9  -7   2   98.59   17.50
  10  -7   2   59.39   15.30
 -11  -6   2  187.98   20.40
 -10  -6   2   17.90   13.60
  -9  -6   2  575.84   23.70
  -8  -6   2  138.19   16.50
  -7  -6   2  743.83   17.20
  -6  -6   2   13.10    4.10
  -5  -6   2  509.05    8.60
  -4  -6   2   61.69    4.00
  -3  -6   2  778.02    7.90
  -2  -6   2    5.40    4.40
  -1  -6   2   96.39    5.70
   0  -6   2  286.67    6.30
   1  -6   2   81.69    5.60
   2  -6   2    2.90    4.20
   3  -6   2 2127.69   15.40
   4  -6   2  203.58    5.80
   5  -6   2  288.87    7.60
   6  -6   2   78.39    5.50
   7  -6   2 1026.20   18.70
   8  -6   2   72.49   22.20
   9  -6   2  117.79   16.80
  10  -6   2    0.00   12.90
  11  -6   2  128.99   19.80
 -11  -5   2   30.20   17.60
 -10  -5   2   19.00   11.10
  -9  -5   2    8.20   11.30
  -8  -5   2   10.80   10.90
  -7  -5   2  531.45   13.80
  -6  -5   2   52.89    4.60
  -5  -5   2  159.28    5.70
  -4  -5   2 2453.95   15.60
  -3  -5   2 1340.27   10.00
  -2  -5   2  258.87    6.20
  -1  -5   2 2034.70   22.60
   0  -5   2 3522.75   29.20
   1  -5   2 2740.43   22.00
   2  -5   2   51.59    4.90
   3  -5   2  329.47    5.80
   4  -5   2 1693.33   13.10
   5  -5   2  155.68    5.80
   6  -5   2  147.69    6.40
   7  -5   2  103.19   10.80
   8  -5   2   51.49   13.10
   9  -5   2    0.00   13.60
  10  -5   2   24.80   14.60
  11  -5   2   50.79   20.80
 -11  -4   2    1.90   18.90
 -10  -4   2   79.49   10.60
  -9  -4   2  206.38   17.20
  -8  -4   2  391.26   14.50
  -7  -4   2   97.39    8.30
  -6  -4   2  173.18    5.70
  -5  -4   2   14.60    3.20
  -4  -4   2   60.79    3.70
  -3  -4   2   30.40    3.10
  -2  -4   2  183.38    4.20
  -1  -4   2  786.72    7.30
   0  -4   2  217.68    5.10
   1  -4   2   48.20    8.10
   2  -4   2   33.70    2.80
   3  -4   2  303.17    5.70
   4  -4   2 1298.97   11.40
   5  -4   2    7.20    3.20
   6  -4   2  178.58    6.10
   7  -4   2   99.09    9.20
   8  -4   2  583.74   19.00
   9  -4   2  119.79   15.10
  10  -4   2   35.30    9.60
  11  -4   2    0.00   19.80
 -11  -3   2   63.99   16.20
 -10  -3   2   22.30   10.70
  -9  -3   2   10.40   12.00
  -8  -3   2   67.39   11.40
  -7  -3   2  355.06    9.90
  -6  -3   2   10.00    3.10
  -5  -3   2  201.98    5.40
  -4  -3   2   13.50    2.80
  -3  -3   2 1191.98    8.60
  -2  -3   2 1371.56    8.60
  -1  -3   2  438.26    6.80
   0  -3   2 6303.67   41.30
   1  -3   2  271.67    7.00
   2  -3   2  206.58    4.00
   3  -3   2  111.39    4.40
   4  -3   2 2291.47   15.70
   5  -3   2    8.20    2.90
   6  -3   2  229.08    6.20
   7  -3   2   14.10    5.90
   8  -3   2  975.20   19.20
   9  -3   2   48.40   13.00
  10  -3   2   27.40   10.20
  11  -3   2  140.39   17.70
 -11  -2   2   31.40   14.30
 -10  -2   2    4.70    8.60
  -9  -2   2  486.25   22.30
  -8  -2   2   91.29   11.90
  -7  -2   2  449.06   10.90
  -6  -2   2  213.18    6.20
  -5  -2   2  417.36    6.60
  -4  -2   2  403.76    6.50
  -3  -2   2  480.25    5.80
  -2  -2   2 1874.91   11.80
  -1  -2   2    5.00    1.80
   0  -2   2  800.62    8.00
   1  -2   2   43.70    2.00
   2  -2   2 2834.22   15.10
   3  -2   2  362.46    5.40
   4  -2   2    1.60    2.40
   5  -2   2    6.80    2.60
   6  -2   2  131.49    5.00
   7  -2   2  137.09    8.20
   8  -2   2   93.39   13.60
   9  -2   2   69.89   13.60
  10  -2   2    1.00    9.10
  11  -2   2   22.40   14.30
 -11  -1   2   43.30   16.40
 -10  -1   2    2.30    9.70
  -9  -1   2   31.40   12.10
  -8  -1   2   34.50   14.80
  -7  -1   2    8.30    4.70
  -6  -1   2   23.60    3.00
  -5  -1   2  235.08    4.80
  -4  -1   2 1626.54   10.10
  -3  -1   2 1756.82   10.10
  -2  -1   2  175.68    4.00
  -1  -1   2  158.78    3.20
   0  -1   2 3721.23   27.70
   1  -1   2   64.09    2.50
   2  -1   2   75.09    3.10
   3  -1   2  711.03    7.30
   4  -1   2 5119.69   21.90
   5  -1   2   21.70    2.70
   6  -1   2   50.39    3.70
   7  -1   2   63.69    6.80
   8  -1   2  557.84   17.00
   9  -1   2   62.19   12.80
  10  -1   2   29.50   10.60
  11  -1   2   89.59   16.70
 -11   0   2    0.00   13.40
 -10   0   2  242.08   12.50
  -9   0   2  274.37   23.40
  -8   0   2  789.32   16.50
  -7   0   2    6.00    5.20
  -6   0   2 1065.79   10.40
  -5   0   2    3.00    2.40
  -4   0   2  960.70    8.00
  -3   0   2    1.90    1.60
  -2   0   2 3015.20   14.10
  -1   0   2    0.90    1.70
   0   0   2  150.28    2.10
   1   0   2    1.00    1.50
   2   0   2 1076.79    9.10
   3   0   2    2.60    1.80
   4   0   2  296.37    5.20
   5   0   2    3.90    2.40
   6   0   2  103.29    4.40
   7   0   2    1.50    4.80
   8   0   2 1132.09   20.10
   9   0   2  124.19   16.80
  10   0   2  346.47   15.90
  11   0   2    0.00   15.30
 -11   1   2   23.40   16.70
 -10   1   2   11.30    8.70
  -9   1   2   33.80   11.00
  -8   1   2   32.80   14.00
  -7   1   2    7.80    4.70
  -6   1   2   22.50    3.30
  -5   1   2  241.68    5.50
  -4   1   2 1616.94   10.20
  -3   1   2 1745.03   10.00
  -2   1   2  172.58    2.90
  -1   1   2  163.88    2.20
   0   1   2 3694.43   22.80
   1   1   2   64.59    2.30
   2   1   2   73.09    2.40
   3   1   2  699.03    6.50
   4   1   2 5111.89   21.40
   5   1   2   15.00    2.80
   6   1   2   55.69    3.70
   7   1   2   57.79    6.70
   8   1   2  567.24   15.20
   9   1   2   36.60   11.70
  10   1   2   57.19   10.00
  11   1   2   37.40   16.70
 -11   2   2   39.60   15.40
 -10   2   2    1.20    8.70
  -9   2   2  435.76   22.30
  -8   2   2   54.19   10.70
  -7   2   2  436.76    9.60
  -6   2   2  206.38    6.00
  -5   2   2  397.06    6.40
  -4   2   2  407.16    5.80
  -3   2   2  486.05    5.20
  -2   2   2 1874.11   10.30
  -1   2   2    6.80    4.00
   0   2   2  808.62    6.70
   1   2   2   43.60    4.10
   2   2   2 2886.21   13.30
   3   2   2  354.66    4.50
   4   2   2    3.60    2.30
   5   2   2    8.20    2.70
   6   2   2  139.19    5.30
   7   2   2  136.09    7.30
   8   2   2   60.59   11.20
   9   2   2   95.19   12.70
  10   2   2    0.00    9.20
  11   2   2   26.60   15.20
 -11   3   2   99.49   17.20
 -10   3   2   47.00   11.20
  -9   3   2    0.00   12.10
  -8   3   2   38.50   10.40
  -7   3   2  352.26    9.20
  -6   3   2    5.70    3.20
  -5   3   2  201.08    5.20
  -4   3   2   10.40    2.30
  -3   3   2 1117.39    8.50
  -2   3   2 1362.86    8.60
  -1   3   2  464.65    6.30
   0   3   2 6233.48   39.90
   1   3   2  255.77    6.50
   2   3   2  211.78    4.80
   3   3   2   99.49    3.40
   4   3   2 2301.77   13.10
   5   3   2    6.90    2.40
   6   3   2  217.58    6.30
   7   3   2    4.30    5.70
   8   3   2  970.00   17.80
   9   3   2   22.20   12.20
  10   3   2   30.30    9.50
  11   3   2   40.20   18.40
 -11   4   2   35.50   16.30
 -10   4   2  105.39   12.00
  -9   4   2  336.57   19.10
  -8   4   2  386.76   14.30
  -7   4   2  100.79    7.40
  -6   4   2  168.08    5.70
  -5   4   2   15.40    3.00
  -4   4   2   63.99    3.30
  -3   4   2   26.90    2.50
  -2   4   2  187.18    4.60
  -1   4   2  733.43    7.70
   0   4   2  209.18    5.20
   1   4   2  105.69    8.00
   2   4   2   31.90    3.20
   3   4   2  318.77    4.50
   4   4   2 1284.67    9.00
   5   4   2    9.40    2.50
   6   4   2  188.68    5.90
   7   4   2   78.89    8.80
   8   4   2  590.14   17.40
   9   4   2   59.09   15.30
  10   4   2   58.89    9.80
  11   4   2   10.00   16.10
 -11   5   2    9.80   18.30
 -10   5   2   13.50    9.20
  -9   5   2    7.30   11.70
  -8   5   2   13.10   11.60
  -7   5   2  537.75   12.40
  -6   5   2   51.89    4.30
  -5   5   2  166.78    4.80
  -4   5   2 2483.25   15.10
  -3   5   2 1316.87   10.50
  -2   5   2  257.17    5.80
  -1   5   2 1927.71   21.10
   0   5   2 3535.35   26.10
   1   5   2 2904.11   21.90
   2   5   2   49.90    4.50
   3   5   2  331.27    6.50
   4   5   2 1681.33   12.00
   5   5   2  151.28    4.20
   6   5   2  161.18    5.70
   7   5   2  154.88   15.10
   8   5   2    4.10   12.90
   9   5   2    0.00   11.90
  10   5   2   83.89   12.30
  11   5   2   21.70   22.50
 -11   6   2  137.29   23.10
 -10   6   2    5.90   11.40
  -9   6   2  596.14   19.40
  -8   6   2  179.88   14.90
  -7   6   2  735.03   15.20
  -6   6   2   10.50    3.80
  -5   6   2  499.65    8.60
  -4   6   2   51.29    3.70
  -3   6   2  783.82    9.90
  -2   6   2   13.90    4.20
  -1   6   2   50.59    5.50
   0   6   2  301.47    6.40
   1   6   2  122.39    5.70
   2   6   2    2.00    4.00
   3   6   2 2142.09   15.70
   4   6   2  199.18    6.00
   5   6   2  295.77    7.10
   6   6   2   76.99    5.40
   7   6   2  980.00   16.80
   8   6   2  131.99   17.40
   9   6   2   73.29   16.30
  10   6   2    4.40   11.50
  11   6   2   37.20   24.30
 -10   7   2    0.00   10.50
  -9   7   2   12.40   15.60
  -8   7   2    0.10   15.10
  -7   7   2  195.28   16.00
  -6   7   2    3.40    4.20
  -5   7   2  230.58    7.00
  -4   7   2  252.87    7.10
  -3   7   2 2123.89   16.30
  -2   7   2  344.47   12.00
  -1   7   2  714.13   13.90
   0   7   2   14.90    3.10
   1   7   2 1527.85   14.10
   2   7   2  971.90   12.70
   3   7   2 1480.15   14.30
   4   7   2    8.40    3.90
   5   7   2  720.53   12.00
   6   7   2  124.89    6.60
   7   7   2  261.27   16.70
   8   7   2   38.20   15.60
   9   7   2  104.19   14.80
  10   7   2    0.60   14.80
 -10   8   2   42.20   12.30
  -9   8   2   29.20   15.80
  -8   8   2   30.20   18.00
  -7   8   2   60.19   16.10
  -6   8   2    8.20    5.60
  -5   8   2   74.29    6.30
  -4   8   2   16.80    4.10
  -3   8   2  293.27    8.20
  -2   8   2   79.69    7.00
  -1   8   2   61.59    8.40
   0   8   2   84.79    4.80
   1   8   2  497.45    8.40
   2   8   2   22.10    7.50
   3   8   2    6.00    4.50
   4   8   2   51.89    5.10
   5   8   2  237.58    9.70
   6   8   2   96.89    7.90
   7   8   2   45.70   16.20
   8   8   2   34.50   16.10
   9   8   2   39.70   15.70
  10   8   2   29.90   12.40
  -9   9   2   10.30   16.10
  -8   9   2    3.80   19.00
  -7   9   2  123.89   20.20
  -6   9   2    5.20    7.10
  -5   9   2   13.30    6.00
  -4   9   2  120.99    7.80
  -3   9   2  314.17   10.80
  -2   9   2    0.00    8.90
  -1   9   2  167.78    9.90
   0   9   2  306.37    8.10
   1   9   2  393.16   10.20
   2   9   2  336.17    9.50
   3   9   2  102.19    8.70
   4   9   2   78.19    6.70
   5   9   2  216.98   10.10
   6   9   2  282.67   13.40
   7   9   2  277.37   21.50
   8   9   2   50.19   18.00
   9   9   2    9.90   18.90
  -9  10   2  149.09   20.10
  -8  10   2  135.29   27.70
  -7  10   2  306.97   21.60
  -6  10   2   68.39    9.80
  -5  10   2  245.98   11.20
  -4  10   2    7.30    6.10
  -3  10   2  536.25   15.20
  -2  10   2   41.20    8.70
  -1  10   2  102.49   10.60
   0  10   2   55.89    5.90
   1  10   2  275.37   10.70
   2  10   2   61.39    9.10
   3  10   2  130.99   12.60
   4  10   2  151.98    9.20
   5  10   2   11.10    6.30
   6  10   2   24.30    7.60
   7  10   2  554.54   22.40
   8  10   2   68.19   23.60
   9  10   2   33.30   20.10
  -8  11   2   76.99   23.90
  -7  11   2   59.79   22.20
  -6  11   2  106.89    9.90
  -5  11   2    0.00    6.30
  -4  11   2    3.90    6.10
  -3  11   2  364.76   19.90
  -2  11   2  330.97   18.40
  -1  11   2  286.37   15.10
   0  11   2  106.69    8.50
   1  11   2  744.03   14.80
   2  11   2  333.97   16.90
   3  11   2  375.16   18.90
   4  11   2   19.90    6.70
   5  11   2  394.36   13.80
   6  11   2  119.49   10.40
   7  11   2  211.88   21.60
   8  11   2   48.90   22.20
  -7  12   2   25.70   29.20
  -6  12   2  458.55   18.40
  -5  12   2   20.10    8.50
  -4  12   2   18.90    9.20
  -3  12   2  280.47   19.60
  -2  12   2  152.08   15.90
  -1  12   2  168.98   16.70
   0  12   2    0.00    6.00
   1  12   2  230.98   15.40
   2  12   2   30.40   14.40
   3  12   2    0.00   18.10
   4  12   2    4.10    7.90
   5  12   2  105.09   10.20
   6  12   2  253.77   16.20
   7  12   2   91.29   25.10
  -6  13   2  151.98   18.80
  -5  13   2   90.29   11.10
  -4  13   2  129.09   12.80
  -3  13   2   54.09   20.60
  -2  13   2  398.26   23.40
  -1  13   2   87.49   16.30
   0  13   2  135.69   14.30
   1  13   2   11.10   15.40
   2  13   2  200.08   22.10
   3  13   2   13.00   19.50
   4  13   2   65.59   10.70
   5  13   2   85.29   10.50
   6  13   2    0.00   15.40
  -5  14   2   13.40   10.00
  -4  14   2   27.60   12.10
  -3  14   2    7.80   24.10
  -2  14   2   39.10   22.00
  -1  14   2   47.10   19.70
   0  14   2   12.50   13.50
   1  14   2   54.19   19.40
   2  14   2    1.30   21.80
   3  14   2    2.50   23.60
   4  14   2    9.20   10.80
   5  14   2   18.30    9.70
  -4  15   2   47.00   15.20
  -3  15   2    0.20   35.40
  -2  15   2  162.78   34.30
  -1  15   2  136.29   25.40
   0  15   2   47.00   16.70
   1  15   2   60.89   26.10
   2  15   2  106.29   38.20
   3  15   2  162.48   40.30
   4  15   2   74.39   15.80
  -3 -15   3   70.49   22.20
  -2 -15   3  107.59   25.20
  -1 -15   3    0.00   18.60
   0 -15   3   14.20    9.50
   1 -15   3   80.39   18.10
   2 -15   3   32.40   25.30
   3 -15   3   40.70   20.00
  -5 -14   3   71.29   13.00
  -4 -14   3    2.90   16.50
  -3 -14   3   23.60   20.70
  -2 -14   3   36.90   20.70
  -1 -14   3  227.48   19.70
   0 -14   3   23.60    8.90
   1 -14   3   24.70   19.00
   2 -14   3    0.00   20.00
   3 -14   3  263.87   23.60
   4 -14   3    1.60   16.40
   5 -14   3    7.20   10.30
  -6 -13   3   14.80   13.60
  -5 -13   3   26.90   11.10
  -4 -13   3   17.50   13.20
  -3 -13   3    0.80   16.00
  -2 -13   3    0.00   19.20
  -1 -13   3    8.50   16.30
   0 -13   3  277.87   18.10
   1 -13   3  167.78   15.50
   2 -13   3   32.20   18.70
   3 -13   3   70.49   17.00
   4 -13   3   40.50   14.50
   5 -13   3  142.29   14.20
   6 -13   3    7.90   18.60
  -7 -12   3  220.88   23.40
  -6 -12   3   12.80    9.30
  -5 -12   3  391.36   17.20
  -4 -12   3   85.79   11.30
  -3 -12   3  358.86   23.10
  -2 -12   3   24.90   18.40
  -1 -12   3  450.75   17.20
   0 -12   3   96.59   12.00
   1 -12   3   94.99   16.80
   2 -12   3   86.29   17.80
   3 -12   3  269.17   21.20
   4 -12   3   77.99   11.00
   5 -12   3   53.39   10.90
   6 -12   3   67.09   12.40
   7 -12   3   47.70   37.50
  -8 -11   3   67.39   21.70
  -7 -11   3   15.80   17.10
  -6 -11   3   13.20    7.80
  -5 -11   3   28.20    8.10
  -4 -11   3   24.60    7.80
  -3 -11   3  184.58   18.30
  -2 -11   3  145.69   19.70
  -1 -11   3  159.28   14.80
   0 -11   3    7.00    7.00
   1 -11   3  263.37   14.60
   2 -11   3  245.48   19.10
   3 -11   3  146.29   16.80
   4 -11   3    8.90    7.40
   5 -11   3  146.19   10.60
   6 -11   3  269.77   13.60
   7 -11   3   84.29   27.10
   8 -11   3   79.29   26.40
  -9 -10   3   28.20   20.90
  -8 -10   3  318.87   25.90
  -7 -10   3   51.09   17.60
  -6 -10   3   44.90    7.80
  -5 -10   3  117.69    8.90
  -4 -10   3  746.03   16.20
  -3 -10   3  116.09   14.10
  -2 -10   3  300.47   17.50
  -1 -10   3   43.60   10.50
   0 -10   3  611.04   19.80
   1 -10   3   40.90   10.40
   2 -10   3  312.47   17.80
   3 -10   3  109.49   13.70
   4 -10   3  239.58   11.30
   5 -10   3    7.40    6.10
   6 -10   3  142.59    9.90
   7 -10   3  199.58   20.30
   8 -10   3   24.00   26.00
   9 -10   3    7.90   20.60
  -9  -9   3   38.30   17.70
  -8  -9   3    0.00   21.20
  -7  -9   3   95.69   19.30
  -6  -9   3   14.80    7.40
  -5  -9   3   46.00    6.80
  -4  -9   3  151.48    9.00
  -3  -9   3   11.00    7.90
  -2  -9   3   85.09   13.80
  -1  -9   3  740.73   13.70
   0  -9   3   43.30    5.60
   1  -9   3  241.98   14.20
   2  -9   3  431.76   13.60
   3  -9   3  304.77   11.80
   4  -9   3   59.89    7.40
   5  -9   3  128.79    8.40
   6  -9   3  374.56   14.80
   7  -9   3    4.80   14.50
   8  -9   3   15.20   27.40
   9  -9   3    0.00   19.20
 -10  -8   3   54.29   13.50
  -9  -8   3    4.60   16.10
  -8  -8   3  155.38   18.90
  -7  -8   3    0.00   13.60
  -6  -8   3    5.50    6.70
  -5  -8   3   54.09    6.60
  -4  -8   3  382.66   11.10
  -3  -8   3  135.89    8.80
  -2  -8   3   98.29    9.50
  -1  -8   3   96.09    6.60
   0  -8   3  567.74   13.00
   1  -8   3   98.19    6.40
   2  -8   3  131.59    9.70
   3  -8   3   38.40    6.40
   4  -8   3  134.99    7.60
   5  -8   3   43.70    6.30
   6  -8   3  418.46   14.40
   7  -8   3   66.59   15.60
   8  -8   3   40.90   19.20
   9  -8   3   26.40   16.70
  10  -8   3   49.60   15.00
 -10  -7   3   76.09   14.90
  -9  -7   3   20.00   16.80
  -8  -7   3  275.97   18.30
  -7  -7   3  279.97   18.00
  -6  -7   3    6.10    6.20
  -5  -7   3   96.19    6.50
  -4  -7   3   42.40    5.00
  -3  -7   3  207.58    6.20
  -2  -7   3  143.39    7.50
  -1  -7   3  154.18    6.10
   0  -7   3    3.70    3.00
   1  -7   3   48.30    5.80
   2  -7   3  963.20   13.00
   3  -7   3    3.30    3.10
   4  -7   3   83.29    6.10
   5  -7   3    4.60    4.40
   6  -7   3  458.75   13.70
   7  -7   3  139.99   15.10
   8  -7   3   81.59   19.60
   9  -7   3   71.89   19.40
  10  -7   3   93.99   16.80
 -11  -6   3   30.40   19.10
 -10  -6   3   54.89   12.60
  -9  -6   3  131.39   16.80
  -8  -6   3  789.62   22.40
  -7  -6   3    1.80   15.10
  -6  -6   3  618.14   10.70
  -5  -6   3  481.15    8.80
  -4  -6   3 2461.15   17.10
  -3  -6   3  365.16    5.90
  -2  -6   3  973.00   12.90
  -1  -6   3  634.44   11.60
   0  -6   3 1280.67   14.60
   1  -6   3  478.65   11.30
   2  -6   3  370.96   11.00
   3  -6   3    6.70    2.60
   4  -6   3   16.60    3.30
   5  -6   3   13.10    3.80
   6  -6   3   66.49    5.80
   7  -6   3    7.60   10.10
   8  -6   3  401.86   18.50
   9  -6   3   34.80   14.50
  10  -6   3   33.80   13.10
 -11  -5   3  218.98   20.40
 -10  -5   3  195.18   14.70
  -9  -5   3   30.40   13.70
  -8  -5   3  122.69   13.00
  -7  -5   3  795.72   15.00
  -6  -5   3   20.60    4.20
  -5  -5   3  337.57    7.80
  -4  -5   3   10.20    2.90
  -3  -5   3  279.27    6.10
  -2  -5   3 1191.38   12.80
  -1  -5   3  984.50   12.00
   0  -5   3  511.45    8.40
   1  -5   3  753.02   12.20
   2  -5   3 2104.69   16.10
   3  -5   3 1573.84   11.50
   4  -5   3  702.43    8.50
   5  -5   3 1314.87   13.30
   6  -5   3 1222.38   14.10
   7  -5   3  173.48   10.80
   8  -5   3  286.17   20.00
   9  -5   3  425.26   22.10
  10  -5   3  120.49   14.50
  11  -5   3   28.50   18.70
 -11  -4   3   15.70   18.40
 -10  -4   3   22.80    9.60
  -9  -4   3  339.37   15.20
  -8  -4   3  483.95   19.00
  -7  -4   3  278.97   11.30
  -6  -4   3  226.58    6.80
  -5  -4   3 1275.07   12.80
  -4  -4   3 1367.66   12.00
  -3  -4   3  759.62    7.90
  -2  -4   3  749.23    7.20
  -1  -4   3  874.31   13.10
   0  -4   3  598.04    8.40
   1  -4   3  685.63   13.30
   2  -4   3  339.37    6.80
   3  -4   3  247.88    5.50
   4  -4   3  254.07    5.40
   5  -4   3   41.30    4.00
   6  -4   3   85.59    4.90
   7  -4   3   51.19    8.00
   8  -4   3   10.20   11.60
   9  -4   3   71.99   12.60
  10  -4   3   28.10   10.00
  11  -4   3   49.50   15.80
 -11  -3   3  161.58   17.20
 -10  -3   3   50.59   10.30
  -9  -3   3   95.29   12.60
  -8  -3   3  186.58   19.00
  -7  -3   3  381.66   10.60
  -6  -3   3  157.68    5.70
  -5  -3   3  224.98    6.10
  -4  -3   3  442.66    7.10
  -3  -3   3  997.00   10.00
  -2  -3   3   78.09    3.80
  -1  -3   3  333.77   13.00
   0  -3   3   20.40    2.80
   1  -3   3 1631.14   13.60
   2  -3   3  896.41    7.50
   3  -3   3  154.68    4.80
   4  -3   3   95.59    3.90
   5  -3   3  196.18    5.80
   6  -3   3  122.49    5.30
   7  -3   3    6.70    6.10
   8  -3   3   44.20   12.40
   9  -3   3  555.74   17.70
  10  -3   3   22.90    9.00
  11  -3   3   24.20   15.20
 -11  -2   3    7.70   13.70
 -10  -2   3   29.30    9.00
  -9  -2   3  169.18   13.30
  -8  -2   3  189.78   14.00
  -7  -2   3    0.40    5.30
  -6  -2   3  333.67    7.60
  -5  -2   3  282.47    5.50
  -4  -2   3 1822.72   11.60
  -3  -2   3   18.60    3.30
  -2  -2   3 1370.86    9.90
  -1  -2   3  909.31    9.40
   0  -2   3 2119.39   21.70
   1  -2   3  745.93    8.80
   2  -2   3  143.69    4.90
   3  -2   3 1472.05   11.00
   4  -2   3   26.90    2.90
   5  -2   3  983.80    9.40
   6  -2   3    6.50    3.00
   7  -2   3  186.68    9.90
   8  -2   3    7.30   11.70
   9  -2   3   52.79   12.80
  10  -2   3   53.69   11.90
  11  -2   3   54.79   14.30
 -11  -1   3  185.18   16.40
 -10  -1   3   38.80   10.70
  -9  -1   3    0.00   12.80
  -8  -1   3  200.28   17.40
  -7  -1   3  918.61   12.60
  -6  -1   3   33.50    3.40
  -5  -1   3  458.85    7.00
  -4  -1   3  577.64    6.70
  -3  -1   3 1555.14   10.40
  -2  -1   3 1445.96   10.50
  -1  -1   3  677.33    6.90
   0  -1   3 3127.39   29.20
   1  -1   3   62.99    6.20
   2  -1   3 3193.38   15.40
   3  -1   3  651.43    7.20
   4  -1   3  594.44    6.80
   5  -1   3 1011.50    9.80
   6  -1   3  289.77    6.90
   7  -1   3  129.39    8.30
   8  -1   3   12.10   15.80
   9  -1   3 1027.40   24.40
  10  -1   3   45.60   12.20
  11  -1   3    3.10   14.80
 -11   0   3   48.70   16.10
 -10   0   3  229.58   15.80
  -9   0   3  561.64   17.40
  -8   0   3   77.09   20.30
  -7   0   3  277.17    8.20
  -6   0   3    2.00    2.90
  -5   0   3 2558.14   14.80
  -4   0   3    2.10    2.10
  -3   0   3 1937.61   11.40
  -2   0   3    1.30    2.30
  -1   0   3 6382.26   35.70
   0   0   3    1.00    1.30
   1   0   3 4524.15   33.80
   2   0   3    1.70    2.30
   3   0   3 1465.95    9.90
   4   0   3    3.10    2.00
   5   0   3  657.03    7.50
   6   0   3    2.50    2.90
   7   0   3  382.96    9.50
   8   0   3   13.80   12.50
   9   0   3   41.40   12.10
  10   0   3   17.40   12.00
  11   0   3    0.00   16.10
 -11   1   3  206.48   17.90
 -10   1   3   50.59   10.00
  -9   1   3   30.80   11.90
  -8   1   3  181.58   15.40
  -7   1   3  914.01   12.00
  -6   1   3   28.80    3.30
  -5   1   3  469.05    6.50
  -4   1   3  567.94    6.10
  -3   1   3 1546.95    9.00
  -2   1   3 1456.45   10.60
  -1   1   3  750.22    5.20
   0   1   3 3074.19   22.30
   1   1   3   21.30    5.00
   2   1   3 3241.18   15.70
   3   1   3  651.53    6.00
   4   1   3  594.54    6.30
   5   1   3 1023.90    8.90
   6   1   3  288.07    6.30
   7   1   3  121.09    8.20
   8   1   3   73.79   14.40
   9   1   3 1024.40   22.50
  10   1   3  105.89   13.10
  11   1   3    0.00   16.70
 -11   2   3    7.90   16.20
 -10   2   3   32.30    9.90
  -9   2   3  147.99   12.80
  -8   2   3  205.48   11.20
  -7   2   3    2.40    4.90
  -6   2   3  346.07    7.30
  -5   2   3  285.37    5.70
  -4   2   3 1821.82   11.60
  -3   2   3   20.20    2.20
  -2   2   3 1400.06    8.40
  -1   2   3  905.01   10.40
   0   2   3 2162.18   14.20
   1   2   3  760.62   10.60
   2   2   3  140.29    3.60
   3   2   3 1501.65    8.90
   4   2   3   32.70    2.80
   5   2   3  982.40    9.00
   6   2   3    2.70    3.00
   7   2   3  183.58    8.20
   8   2   3    5.10   10.30
   9   2   3   64.09   12.60
  10   2   3   47.80   13.40
  11   2   3   36.40   15.40
 -11   3   3  201.18   19.50
 -10   3   3   45.30   10.30
  -9   3   3  120.99   13.30
  -8   3   3  179.58   17.70
  -7   3   3  398.36   10.30
  -6   3   3  162.98    5.70
  -5   3   3  205.88    5.10
  -4   3   3  432.86    6.10
  -3   3   3  997.10    7.60
  -2   3   3   75.59    4.10
  -1   3   3  374.36    7.00
   0   3   3   20.90    2.20
   1   3   3 1633.54    9.60
   2   3   3  913.61    8.00
   3   3   3  161.88    4.20
   4   3   3   86.69    3.30
   5   3   3  196.78    5.10
   6   3   3  139.39    5.30
   7   3   3    5.00    5.50
   8   3   3    0.00   12.70
   9   3   3  472.85   18.50
  10   3   3    0.00    8.30
  11   3   3   17.60   15.20
 -11   4   3    9.30   17.00
 -10   4   3    0.00   10.40
  -9   4   3  359.26   16.60
  -8   4   3  434.66   18.30
  -7   4   3  287.37   10.30
  -6   4   3  234.18    6.50
  -5   4   3 1268.17   10.40
  -4   4   3 1299.97    9.90
  -3   4   3  752.22    7.20
  -2   4   3  734.93    6.70
  -1   4   3  878.11   10.00
   0   4   3  592.34    7.90
   1   4   3  704.33   10.30
   2   4   3  343.27    6.70
   3   4   3  239.08    5.10
   4   4   3  240.18    4.90
   5   4   3   41.50    3.10
   6   4   3   87.99    4.80
   7   4   3   36.30   11.10
   8   4   3   24.80   10.80
   9   4   3   56.99   13.00
  10   4   3   27.30    8.90
  11   4   3    9.30   16.90
 -11   5   3  255.77   22.90
 -10   5   3  108.49   13.40
  -9   5   3   35.00   12.40
  -8   5   3  171.58   13.10
  -7   5   3  720.13   15.80
  -6   5   3   19.00    3.60
  -5   5   3  332.77    5.90
  -4   5   3    9.30    2.80
  -3   5   3  286.27    6.00
  -2   5   3 1128.39   15.90
  -1   5   3 1091.59   11.60
   0   5   3  511.45    8.40
   1   5   3  704.33   11.90
   2   5   3 2169.68   17.70
   3   5   3 1594.94   11.90
   4   5   3  708.73    6.90
   5   5   3 1287.67   10.20
   6   5   3 1222.38   12.80
   7   5   3  181.18   14.00
   8   5   3  254.57   16.50
   9   5   3  400.66   19.10
  10   5   3  113.69   12.70
  11   5   3    0.00   19.20
 -11   6   3  130.19   25.80
 -10   6   3   19.90   11.80
  -9   6   3  195.88   16.30
  -8   6   3  741.53   17.90
  -7   6   3   67.69   17.30
  -6   6   3  605.94   10.60
  -5   6   3  497.05    8.50
  -4   6   3 2484.55   17.20
  -3   6   3  373.76    6.70
  -2   6   3  929.51   11.50
  -1   6   3  604.24    9.90
   0   6   3 1292.57   13.80
   1   6   3  528.55   10.20
   2   6   3  398.86   12.00
   3   6   3    8.80    3.00
   4   6   3   12.90    3.20
   5   6   3   16.60    3.80
   6   6   3   75.19    5.40
   7   6   3    0.00   11.50
   8   6   3  377.96   14.40
   9   6   3   21.00   14.30
  10   6   3   36.40   12.70
 -10   7   3  126.09   15.50
  -9   7   3    0.00   14.20
  -8   7   3  226.88   15.60
  -7   7   3  269.67   14.20
  -6   7   3    7.80    4.60
  -5   7   3  100.29    6.40
  -4   7   3   43.80    4.30
  -3   7   3  213.68    6.50
  -2   7   3  140.69   10.80
  -1   7   3  147.99    6.20
   0   7   3    1.70    2.70
   1   7   3   53.89    6.40
   2   7   3  957.30   11.30
   3   7   3    4.50    3.80
   4   7   3   96.69    5.50
   5   7   3    7.50    4.40
   6   7   3  496.05   10.70
   7   7   3  155.78   16.30
   8   7   3  140.89   14.90
   9   7   3   89.19   19.40
  10   7   3   68.59   14.80
 -10   8   3   52.49   12.20
  -9   8   3    0.00   15.50
  -8   8   3  119.99   16.50
  -7   8   3   33.30   15.90
  -6   8   3    9.20    5.70
  -5   8   3   54.29    6.40
  -4   8   3  352.26    9.30
  -3   8   3  131.59    6.70
  -2   8   3   66.79    7.20
  -1   8   3   64.49    6.60
   0   8   3  607.74   10.20
   1   8   3  133.79    6.60
   2   8   3  165.28    7.70
   3   8   3   41.10    5.60
   4   8   3  134.89    6.70
   5   8   3   45.80    6.50
   6   8   3  388.16   12.30
   7   8   3   40.60   16.30
   8   8   3   47.30   14.40
   9   8   3    0.00   16.00
  10   8   3   39.80   12.40
  -9   9   3   29.90   18.20
  -8   9   3   45.20   18.00
  -7   9   3   82.49   22.00
  -6   9   3    6.90    7.20
  -5   9   3   39.10    6.70
  -4   9   3  137.39    8.40
  -3   9   3   14.40    6.40
  -2   9   3   85.49    9.50
  -1   9   3  683.53   12.20
   0   9   3   42.20    4.60
   1   9   3  257.07   12.40
   2   9   3  432.36   10.20
   3   9   3  312.77   10.30
   4   9   3   60.99    6.90
   5   9   3  132.89    8.70
   6   9   3  347.17   14.50
   7   9   3    0.00   16.60
   8   9   3   82.19   19.80
   9   9   3    4.10   20.40
  -9  10   3   69.29   19.50
  -8  10   3  294.17   24.20
  -7  10   3    0.00   23.40
  -6  10   3   52.89    8.70
  -5  10   3  109.19    8.70
  -4  10   3  771.92   16.10
  -3  10   3  121.49    9.80
  -2  10   3  332.07   14.10
  -1  10   3   47.40    7.90
   0  10   3  599.74   14.70
   1  10   3   56.39    7.80
   2  10   3  310.27   13.90
   3  10   3  103.99   10.00
   4  10   3  234.58   10.60
   5  10   3    5.90    6.20
   6  10   3  135.99   10.40
   7  10   3  196.38   20.80
   8  10   3   27.00   18.70
   9  10   3    0.00   18.90
  -8  11   3   55.89   22.80
  -7  11   3   14.60   22.60
  -6  11   3   15.00    8.50
  -5  11   3   30.10    7.60
  -4  11   3   24.20    7.50
  -3  11   3  263.57   18.60
  -2  11   3  106.39   16.60
  -1  11   3  139.29   12.80
   0  11   3    4.00    5.40
   1  11   3  308.97   12.60
   2  11   3  287.37   15.30
   3  11   3   36.60   17.20
   4  11   3    9.40    6.80
   5  11   3  153.08   10.30
   6  11   3  265.37   15.30
   7  11   3  134.49   22.80
   8  11   3   54.49   23.10
  -7  12   3  194.08   25.90
  -6  12   3   19.70   11.60
  -5  12   3  410.36   16.40
  -4  12   3   88.99   11.50
  -3  12   3  323.37   22.90
  -2  12   3   35.90   14.60
  -1  12   3  424.66   16.80
   0  12   3  100.59    9.30
   1  12   3   95.69   15.10
   2  12   3   84.79   13.10
   3  12   3  340.97   21.50
   4  12   3   89.09   10.70
   5  12   3   42.00    9.00
   6  12   3   91.59   13.80
   7  12   3    0.00   23.70
  -6  13   3   21.80   17.60
  -5  13   3   23.00    9.80
  -4  13   3   11.30   10.00
  -3  13   3    5.60   20.90
  -2  13   3    0.00   16.20
  -1  13   3   85.89   19.80
   0  13   3  305.07   19.10
   1  13   3  117.59   19.50
   2  13   3   19.60   14.90
   3  13   3   78.59   19.80
   4  13   3   38.80   11.50
   5  13   3  136.89   12.60
   6  13   3   21.70   13.80
  -5  14   3   83.69   12.10
  -4  14   3    9.50   12.10
  -3  14   3   40.70   30.40
  -2  14   3   14.30   28.00
  -1  14   3  306.57   25.10
   0  14   3   27.20   11.60
   1  14   3    0.90   25.70
   2  14   3    0.00   31.60
   3  14   3  268.17   31.30
   4  14   3   11.10   10.90
   5  14   3    9.00    9.50
  -3  15   3   29.70   42.30
  -2  15   3  132.19   41.40
  -1  15   3   59.79   34.40
   0  15   3   14.50   18.40
   1  15   3   24.50   37.60
   2  15   3    0.00   44.90
   3  15   3   88.59   46.40
  -3 -15   4   31.60   21.70
  -2 -15   4  324.57   29.90
  -1 -15   4    8.10   19.20
   0 -15   4   35.50   10.60
   1 -15   4    0.00   19.40
   2 -15   4   42.30   30.80
   3 -15   4   21.30   20.20
  -5 -14   4    5.30   11.90
  -4 -14   4   37.10   16.20
  -3 -14   4   41.80   21.40
  -2 -14   4  121.49   25.20
  -1 -14   4    0.00   18.80
   0 -14   4   26.60    9.40
   1 -14   4   41.00   18.90
   2 -14   4  147.19   24.90
   3 -14   4   28.90   19.80
   4 -14   4  113.39   19.30
   5 -14   4   11.70   12.70
  -6 -13   4  214.38   24.90
  -5 -13   4   10.10   10.30
  -4 -13   4   10.00   12.10
  -3 -13   4   11.70   18.40
  -2 -13   4  106.49   22.00
  -1 -13   4   18.30   18.00
   0 -13   4    4.30    6.90
   1 -13   4   60.49   18.20
   2 -13   4   40.30   22.20
   3 -13   4   40.30   17.70
   4 -13   4    1.70   11.10
   5 -13   4  252.37   19.60
   6 -13   4   85.49   21.90
  -7 -12   4    0.00   33.60
  -6 -12   4  135.59   17.60
  -5 -12   4    7.80    9.30
  -4 -12   4   51.69   11.30
  -3 -12   4   62.09   16.80
  -2 -12   4  488.65   26.50
  -1 -12   4   46.80   15.30
   0 -12   4  107.19   12.40
   1 -12   4   50.69   15.00
   2 -12   4  480.95   25.80
   3 -12   4   40.50   15.10
   4 -12   4  127.59   12.80
   5 -12   4  123.39   11.90
   6 -12   4   37.60   16.90
   7 -12   4    0.30   36.90
  -8 -11   4   63.99   24.20
  -7 -11   4  106.99   25.30
  -6 -11   4  285.47   14.70
  -5 -11   4  177.58   11.30
  -4 -11   4   12.30    7.40
  -3 -11   4   48.40   16.20
  -2 -11   4  193.98   18.20
  -1 -11   4    0.00   13.30
   0 -11   4   15.90    7.20
   1 -11   4   15.60   12.90
   2 -11   4    5.30   17.60
   3 -11   4  210.68   17.10
   4 -11   4    6.60    7.60
   5 -11   4    7.40    7.20
   6 -11   4   79.89   11.50
   7 -11   4  291.67   34.30
   8 -11   4    0.00   29.60
  -9 -10   4   14.90   19.10
  -8 -10   4    0.00   24.70
  -7 -10   4  145.39   18.40
  -6 -10   4   12.00    7.00
  -5 -10   4  137.89    9.30
  -4 -10   4  105.89    8.40
  -3 -10   4  710.33   19.80
  -2 -10   4    9.00   14.20
  -1 -10   4   48.50   17.20
   0 -10   4  246.58   12.20
   1 -10   4  565.64   16.50
   2 -10   4    8.60   13.80
   3 -10   4  140.79   17.30
   4 -10   4    8.70    6.10
   5 -10   4  329.87   12.30
   6 -10   4   26.70    7.90
   7 -10   4    0.00   13.80
   8 -10   4   83.49   27.30
   9 -10   4   80.39   20.90
  -9  -9   4  142.89   19.10
  -8  -9   4  182.08   26.30
  -7  -9   4    7.90   15.80
  -6  -9   4    8.40    7.20
  -5  -9   4   65.09    7.20
  -4  -9   4  142.19    8.80
  -3  -9   4   88.99    9.20
  -2  -9   4   17.50   10.50
  -1  -9   4  147.59   11.50
   0  -9   4   10.60    5.60
   1  -9   4  357.46   12.00
   2  -9   4    3.20   10.30
   3  -9   4   13.20    6.90
   4  -9   4  398.66   12.30
   5  -9   4  202.58    9.80
   6  -9   4   21.30    7.20
   7  -9   4   64.89   18.40
   8  -9   4  329.27   31.10
   9  -9   4    0.00   17.50
 -10  -8   4   33.60   15.00
  -9  -8   4    0.00   16.50
  -8  -8   4    0.00   18.50
  -7  -8   4    0.00   14.60
  -6  -8   4   28.40    7.40
  -5  -8   4   77.99    7.20
  -4  -8   4  135.29    7.70
  -3  -8   4   87.99    7.40
  -2  -8   4   38.70    8.90
  -1  -8   4   23.90   10.50
   0  -8   4  293.97    8.60
   1  -8   4  508.85   10.80
   2  -8   4   54.79    9.10
   3  -8   4   19.10    5.60
   4  -8   4  650.03   12.70
   5  -8   4  443.76   12.00
   6  -8   4   12.00    6.80
   7  -8   4  148.49   18.80
   8  -8   4    0.00   19.10
   9  -8   4  171.68   18.90
  10  -8   4    0.00   14.70
 -10  -7   4   59.09   16.20
  -9  -7   4  371.66   19.60
  -8  -7   4   66.59   19.00
  -7  -7   4  328.17   18.00
  -6  -7   4   12.30    6.30
  -5  -7   4  888.51   14.40
  -4  -7   4   94.89    6.70
  -3  -7   4  434.96    9.90
  -2  -7   4  249.38    9.90
  -1  -7   4  251.27    9.50
   0  -7   4   16.20    3.30
   1  -7   4  268.77    9.50
   2  -7   4  144.49    9.90
   3  -7   4   83.59    6.40
   4  -7   4  179.58    7.30
   5  -7   4    2.30    4.60
   6  -7   4   22.70    6.30
   7  -7   4  369.96   21.80
   8  -7   4  243.18   23.50
   9  -7   4   40.50   14.80
  10  -7   4    7.50   13.80
 -10  -6   4   27.40   12.60
  -9  -6   4    1.60   14.50
  -8  -6   4    0.00   18.30
  -7  -6   4  108.69   13.50
  -6  -6   4    6.20    4.80
  -5  -6   4  103.99    5.40
  -4  -6   4   23.00    3.30
  -3  -6   4 2059.29   16.10
  -2  -6   4    8.40    7.00
  -1  -6   4 2164.28   32.70
   0  -6   4 1758.22   20.40
   1  -6   4 3792.32   32.60
   2  -6   4    6.80    7.30
   3  -6   4  978.00   11.90
   4  -6   4  518.65    7.30
   5  -6   4 1336.17   15.20
   6  -6   4   16.60    5.20
   7  -6   4  240.18   18.90
   8  -6   4   57.29   17.50
   9  -6   4   47.40   15.10
  10  -6   4  109.39   16.50
 -11  -5   4   81.49   18.40
 -10  -5   4   52.89   14.40
  -9  -5   4  441.96   22.10
  -8  -5   4  581.14   19.50
  -7  -5   4  503.85   13.80
  -6  -5   4  477.45    9.90
  -5  -5   4 1686.33   15.20
  -4  -5   4  613.34    8.30
  -3  -5   4 1517.95   11.30
  -2  -5   4  397.76    8.90
  -1  -5   4  643.34   11.30
   0  -5   4    2.20    2.40
   1  -5   4  323.97   11.30
   2  -5   4  448.96    9.30
   3  -5   4   53.19    3.50
   4  -5   4  600.54    8.10
   5  -5   4    9.10    3.60
   6  -5   4    6.70    4.40
   7  -5   4  318.67   15.60
   8  -5   4  415.06   19.90
   9  -5   4  106.89   16.40
  10  -5   4    0.00   11.50
  11  -5   4  194.48   18.90
 -11  -4   4    0.00   15.80
 -10  -4   4    2.10    9.70
  -9  -4   4   91.09   12.60
  -8  -4   4   26.90   11.70
  -7  -4   4  116.79    9.30
  -6  -4   4  121.89    5.60
  -5  -4   4   21.80    3.70
  -4  -4   4 1528.15   13.00
  -3  -4   4  553.14    7.60
  -2  -4   4  934.01   10.40
  -1  -4   4   74.89   10.40
   0  -4   4 4482.25   42.70
   1  -4   4  850.81   10.70
   2  -4   4  289.57   10.10
   3  -4   4  846.72    9.10
   4  -4   4 1921.31   15.30
   5  -4   4  776.72    9.30
   6  -4   4   31.30    4.40
   7  -4   4   64.69    8.80
   8  -4   4  225.28   14.80
   9  -4   4  196.18   14.10
  10  -4   4   45.50   11.40
  11  -4   4  146.29   19.90
 -11  -3   4    0.00   14.40
 -10  -3   4    0.00    9.10
  -9  -3   4   90.49   17.00
  -8  -3   4  206.98   12.60
  -7  -3   4    7.30    6.50
  -6  -3   4  158.28    6.00
  -5  -3   4   84.59    3.90
  -4  -3   4  239.08    5.70
  -3  -3   4  259.87    5.80
  -2  -3   4  832.02    8.70
  -1  -3   4  813.92    8.80
   0  -3   4  338.37    6.40
   1  -3   4  358.76    8.30
   2  -3   4  513.15    7.50
   3  -3   4   47.90    3.80
   4  -3   4   73.09    4.00
   5  -3   4    7.40    3.00
   6  -3   4  540.95    9.00
   7  -3   4  340.87   10.80
   8  -3   4  120.79   11.60
   9  -3   4   80.29   11.70
  10  -3   4    7.60    9.90
  11  -3   4   85.39   16.80
 -11  -2   4   18.50   13.90
 -10  -2   4   79.29   11.70
  -9  -2   4   29.10   13.00
  -8  -2   4   14.80   12.00
  -7  -2   4  111.59    9.60
  -6  -2   4   17.10    3.30
  -5  -2   4    2.10    2.50
  -4  -2   4  433.76    6.40
  -3  -2   4  167.48    4.80
  -2  -2   4  158.78    4.50
  -1  -2   4 1560.94   22.70
   0  -2   4  459.95    7.90
   1  -2   4 2872.11   22.50
   2  -2   4    1.20    2.90
   3  -2   4  561.74    6.80
   4  -2   4 2700.83   15.90
   5  -2   4  645.54    8.10
   6  -2   4   36.90    3.80
   7  -2   4  146.89    9.80
   8  -2   4  785.92   17.50
   9  -2   4   22.60   11.50
  10  -2   4  172.78   13.80
  11  -2   4   32.80   16.30
 -11  -1   4   59.89   15.10
 -10  -1   4   76.79   12.30
  -9  -1   4  368.46   24.10
  -8  -1   4  561.34   16.50
  -7  -1   4  446.96   11.20
  -6  -1   4  198.98    6.10
  -5  -1   4  790.32    8.70
  -4  -1   4   23.60    2.80
  -3  -1   4  547.05    7.10
  -2  -1   4  341.87    7.00
  -1  -1   4   80.69    3.80
   0  -1   4  327.97    7.30
   1  -1   4    0.00    3.40
   2  -1   4 1026.10    8.80
   3  -1   4  584.64    7.30
   4  -1   4  766.12    7.60
   5  -1   4  513.05    7.40
   6  -1   4   64.69    4.40
   7  -1   4  383.06   11.80
   8  -1   4  422.56   15.50
   9  -1   4  170.78   16.30
  10  -1   4    4.40    9.80
  11  -1   4    0.00   16.40
 -11   0   4   59.19   16.60
 -10   0   4  100.09   12.00
  -9   0   4   43.40   12.40
  -8   0   4  301.97   13.30
  -7   0   4    0.00    5.80
  -6   0   4 1102.59   11.10
  -5   0   4    2.60    2.50
  -4   0   4 1285.07    9.50
  -3   0   4    1.50    2.20
  -2   0   4  866.11    5.90
  -1   0   4    0.00    3.50
   0   0   4 9999.00   70.39
   1   0   4   11.00    3.70
   2   0   4   40.60    2.60
   3   0   4    0.90    2.20
   4   0   4 1538.95   10.20
   5   0   4    0.90    2.40
   6   0   4   68.59    4.10
   7   0   4    1.40    8.00
   8   0   4  615.74   15.10
   9   0   4    0.00   12.30
  10   0   4    4.80    9.60
  11   0   4  142.89   25.20
 -11   1   4   82.89   17.50
 -10   1   4   25.40   13.30
  -9   1   4  393.46   22.70
  -8   1   4  496.55   15.30
  -7   1   4  470.75   10.10
  -6   1   4  201.38    5.70
  -5   1   4  791.22    8.50
  -4   1   4   24.40    2.70
  -3   1   4  546.75    6.10
  -2   1   4  334.37    5.90
  -1   1   4   88.59    3.50
   0   1   4  328.67    4.50
   1   1   4    7.80    3.40
   2   1   4 1043.50    7.60
   3   1   4  588.94    6.50
   4   1   4  758.32    6.60
   5   1   4  525.35    6.90
   6   1   4   71.19    4.40
   7   1   4  404.36   12.90
   8   1   4  394.26   14.30
   9   1   4  107.19   17.20
  10   1   4    6.00   10.50
  11   1   4   26.50   16.50
 -11   2   4   52.89   16.40
 -10   2   4   71.89   13.70
  -9   2   4   13.00   13.40
  -8   2   4   24.70   10.30
  -7   2   4  109.59    7.40
  -6   2   4   16.00    3.30
  -5   2   4    3.70    2.40
  -4   2   4  445.36    5.40
  -3   2   4  158.98    3.80
  -2   2   4  156.28    3.50
  -1   2   4 1539.55   18.40
   0   2   4  463.85    6.20
   1   2   4 2948.10   19.10
   2   2   4    4.20    2.50
   3   2   4  557.44    5.80
   4   2   4 2714.73   14.40
   5   2   4  643.24    8.10
   6   2   4   36.00    3.90
   7   2   4  161.38    9.80
   8   2   4  803.22   19.50
   9   2   4   16.30   13.60
  10   2   4  125.09   15.00
  11   2   4   21.80   17.60
 -11   3   4    0.00   16.10
 -10   3   4   17.40    9.10
  -9   3   4  210.68   19.60
  -8   3   4  265.67   13.30
  -7   3   4   10.10    5.90
  -6   3   4  149.19    5.10
  -5   3   4   87.49    3.60
  -4   3   4  233.28    4.10
  -3   3   4  262.97    5.30
  -2   3   4  857.31    9.60
  -1   3   4  654.93    7.30
   0   3   4  337.87    5.20
   1   3   4  500.95    7.50
   2   3   4  505.45    8.60
   3   3   4   47.40    3.40
   4   3   4   72.69    3.10
   5   3   4   11.10    2.60
   6   3   4  535.15    7.50
   7   3   4  369.06   12.30
   8   3   4  107.29   11.60
   9   3   4   74.49   15.10
  10   3   4    0.00   10.40
  11   3   4  114.49   17.00
 -11   4   4   60.69   17.90
 -10   4   4    0.00    9.50
  -9   4   4   95.39   14.10
  -8   4   4   26.80   11.30
  -7   4   4  140.19   11.90
  -6   4   4  121.79    5.20
  -5   4   4   20.70    3.00
  -4   4   4 1510.05   10.50
  -3   4   4  556.14    8.20
  -2   4   4  896.41   10.30
  -1   4   4   86.99    7.60
   0   4   4 4512.15   29.80
   1   4   4  849.52    8.00
   2   4   4  319.87    9.70
   3   4   4  859.91    9.30
   4   4   4 1900.31   11.10
   5   4   4  773.92    7.70
   6   4   4   25.90    3.90
   7   4   4   69.59   11.20
   8   4   4  366.66   14.30
   9   4   4  129.89   13.60
  10   4   4   27.80    9.70
  11   4   4  104.39   21.10
 -11   5   4   60.09   19.40
 -10   5   4   82.09   13.80
  -9   5   4  438.16   19.60
  -8   5   4  565.04   17.50
  -7   5   4  518.05   14.80
  -6   5   4  484.35    9.10
  -5   5   4 1675.53   12.20
  -4   5   4  607.24    6.70
  -3   5   4 1552.84   11.90
  -2   5   4  379.16    8.30
  -1   5   4  640.94    8.70
   0   5   4    2.70    2.60
   1   5   4  341.07    8.90
   2   5   4  476.45    8.80
   3   5   4   62.59    3.90
   4   5   4  599.04    7.60
   5   5   4    6.60    2.90
   6   5   4    3.60    3.70
   7   5   4  344.57   13.00
   8   5   4  474.15   15.60
   9   5   4  107.89   13.80
  10   5   4   14.10    9.70
  11   5   4  127.69   24.70
 -10   6   4   27.50   13.40
  -9   6   4   27.50   14.20
  -8   6   4    6.40   14.50
  -7   6   4  107.59   12.00
  -6   6   4    7.50    4.20
  -5   6   4  110.89    5.90
  -4   6   4   26.60    3.30
  -3   6   4 2075.19   14.60
  -2   6   4    5.20    5.20
  -1   6   4 2096.49   26.00
   0   6   4 1784.82   18.50
   1   6   4 3899.71   27.10
   2   6   4    1.40    5.50
   3   6   4  998.30   12.00
   4   6   4  533.45    8.60
   5   6   4 1324.17   14.00
   6   6   4   19.70    4.70
   7   6   4  248.38   15.50
   8   6   4   83.79   14.00
   9   6   4    7.00   13.50
  10   6   4  127.99   17.10
 -10   7   4   69.79   14.90
  -9   7   4  392.06   19.40
  -8   7   4   14.90   14.80
  -7   7   4  287.77   16.30
  -6   7   4    9.00    5.20
  -5   7   4  883.41   14.50
  -4   7   4  104.89    6.00
  -3   7   4  420.36    7.70
  -2   7   4  203.98    7.80
  -1   7   4  270.87    7.90
   0   7   4   14.30    3.20
   1   7   4  254.57    8.10
   2   7   4  170.38    8.10
   3   7   4   82.09    5.80
   4   7   4  170.48    6.70
   5   7   4    6.20    4.60
   6   7   4   20.60    5.90
   7   7   4  366.66   17.40
   8   7   4  186.48   17.60
   9   7   4    0.00   15.80
  10   7   4   19.30   15.60
 -10   8   4   24.50   12.10
  -9   8   4   25.30   15.90
  -8   8   4    0.00   14.30
  -7   8   4   11.50   16.00
  -6   8   4   19.50    6.20
  -5   8   4   89.49    8.10
  -4   8   4  147.99    6.50
  -3   8   4   81.89    6.10
  -2   8   4   54.29    6.50
  -1   8   4   44.10    8.90
   0   8   4  302.47    7.70
   1   8   4  510.15    9.10
   2   8   4   43.00    6.90
   3   8   4   17.60    5.30
   4   8   4  686.53   11.00
   5   8   4  456.65   14.90
   6   8   4    3.60    6.20
   7   8   4  155.78   18.20
   8   8   4   31.30   15.70
   9   8   4  117.59   20.00
  10   8   4   28.80   14.80
  -9   9   4  177.18   19.90
  -8   9   4  154.98   19.90
  -7   9   4   12.40   16.50
  -6   9   4    0.30    7.10
  -5   9   4   69.19    7.60
  -4   9   4  141.19    7.40
  -3   9   4  100.79    8.00
  -2   9   4    0.10    8.30
  -1   9   4  196.08    8.90
   0   9   4   13.80    4.30
   1   9   4  286.07    8.80
   2   9   4   27.00    8.50
   3   9   4    0.00    6.60
   4   9   4  403.96   10.70
   5   9   4  191.28    9.70
   6   9   4   18.70    7.80
   7   9   4  105.89   18.30
   8   9   4  198.88   22.30
   9   9   4    0.00   18.30
  -9  10   4    5.50   18.50
  -8  10   4    0.00   18.50
  -7  10   4  119.69   21.80
  -6  10   4   26.30    8.00
  -5  10   4  136.29    9.50
  -4  10   4  124.59    9.00
  -3  10   4  674.73   16.00
  -2  10   4    1.00    9.30
  -1  10   4  106.89   12.20
   0  10   4  247.98   10.40
   1  10   4  517.65   12.40
   2  10   4   15.80    9.40
   3  10   4  196.58   14.50
   4  10   4    5.10    5.60
   5  10   4  300.37   12.00
   6  10   4   28.20    9.30
   7  10   4   27.00   20.00
   8  10   4   52.79   20.60
   9  10   4   87.39   21.80
  -8  11   4   84.89   23.70
  -7  11   4   41.10   23.40
  -6  11   4  312.47   18.20
  -5  11   4  194.28   11.20
  -4  11   4   20.00    6.90
  -3  11   4   36.60   16.40
  -2  11   4  162.08   11.90
  -1  11   4   19.70    9.40
   0  11   4   16.40    6.10
   1  11   4    0.00    9.10
   2  11   4   29.20   11.40
   3  11   4  216.38   16.10
   4  11   4    6.10    6.10
   5  11   4    6.30    7.30
   6  11   4  137.79   14.70
   7  11   4  174.48   25.10
   8  11   4    0.00   23.70
  -7  12   4   59.49   24.50
  -6  12   4  144.09   16.00
  -5  12   4    7.30    8.20
  -4  12   4   74.39   13.10
  -3  12   4  108.39   19.70
  -2  12   4  496.35   21.90
  -1  12   4   39.10   13.10
   0  12   4  100.29   10.70
   1  12   4   54.19   12.60
   2  12   4  444.06   20.10
   3  12   4    0.00   18.80
   4  12   4  145.19   15.20
   5  12   4  103.59   11.60
   6  12   4   33.40   12.40
   7  12   4   87.79   24.50
  -6  13   4  205.78   19.10
  -5  13   4   12.40    9.70
  -4  13   4   13.50   11.50
  -3  13   4   24.80   21.00
  -2  13   4  142.19   21.60
  -1  13   4    0.10   16.60
   0  13   4   13.90   10.70
   1  13   4  109.39   15.90
   2  13   4    0.00   21.20
   3  13   4   64.09   20.00
   4  13   4   22.60   10.50
   5  13   4  276.67   15.80
   6  13   4   63.89   17.50
  -5  14   4    5.30    9.70
  -4  14   4   71.09   15.20
  -3  14   4   80.99   25.10
  -2  14   4  279.87   32.90
  -1  14   4    0.00   23.90
   0  14   4   35.70   13.40
   1  14   4   30.10   24.10
   2  14   4    0.00   32.80
   3  14   4    0.00   23.20
   4  14   4   90.49   16.40
   5  14   4    9.90    9.60
  -3  15   4  104.79   42.50
  -2  15   4  391.16   45.50
  -1  15   4   22.20   32.50
   0  15   4   31.30   14.00
   1  15   4    0.00   34.80
   2  15   4    0.00   49.10
   3  15   4    0.00   46.70
  -3 -15   5   69.89   15.80
  -2 -15   5    7.00   23.20
  -1 -15   5  307.47   22.90
   0 -15   5   70.39   13.90
   1 -15   5   81.99   23.60
   2 -15   5   15.50   23.10
  -5 -14   5  140.29   17.20
  -4 -14   5   14.80   15.60
  -3 -14   5  104.99   21.60
  -2 -14   5   53.49   22.80
  -1 -14   5   64.09   19.60
   0 -14   5    9.40    9.60
   1 -14   5   36.10   19.80
   2 -14   5    0.00   22.50
   3 -14   5    0.70   18.50
   4 -14   5    0.90   14.40
  -6 -13   5   29.80   18.50
  -5 -13   5   38.70   13.10
  -4 -13   5   55.99   14.00
  -3 -13   5   81.99   21.40
  -2 -13   5   24.30   19.90
  -1 -13   5  457.85   24.10
   0 -13   5   39.80   10.70
   1 -13   5   68.39   24.10
   2 -13   5    0.00   19.70
   3 -13   5  318.77   23.60
   4 -13   5   60.59   14.40
   5 -13   5    6.50   11.10
   6 -13   5   16.50   17.30
  -7 -12   5   67.19   33.20
  -6 -12   5    8.40   14.00
  -5 -12   5   44.10   11.20
  -4 -12   5    2.90    9.20
  -3 -12   5   40.00   18.60
  -2 -12   5   23.60   19.90
  -1 -12   5    0.00   16.40
   0 -12   5    2.90    7.50
   1 -12   5  165.78   16.20
   2 -12   5  101.09   19.70
   3 -12   5  231.98   19.80
   4 -12   5   10.10    9.50
   5 -12   5   95.99   12.90
   6 -12   5   15.80   15.90
   7 -12   5  101.89   39.80
  -8 -11   5  370.16   27.60
  -7 -11   5   30.90   29.80
  -6 -11   5  101.09   11.80
  -5 -11   5  184.48   12.20
  -4 -11   5  638.34   20.60
  -3 -11   5   63.19   17.70
  -2 -11   5  116.19   18.50
  -1 -11   5  322.97   16.90
   0 -11   5  461.65   18.70
   1 -11   5    0.00   16.20
   2 -11   5    0.00   18.20
   3 -11   5  218.98   18.60
   4 -11   5    7.80    9.00
   5 -11   5   18.30    9.70
   6 -11   5   12.80    9.70
   7 -11   5   21.20   37.10
   8 -11   5    0.20   27.80
  -8 -10   5   20.50   25.80
  -7 -10   5   37.80   14.80
  -6 -10   5   12.30    7.80
  -5 -10   5   30.90    7.10
  -4 -10   5   37.10    7.10
  -3 -10   5   50.19   16.10
  -2 -10   5   90.99   22.90
  -1 -10   5   29.50   11.40
   0 -10   5   44.90    8.80
   1 -10   5   42.70   11.50
   2 -10   5  520.05   23.10
   3 -10   5  105.19   16.10
   4 -10   5   23.60    7.10
   5 -10   5   24.00    7.00
   6 -10   5  203.58   12.10
   7 -10   5    0.00   24.00
   8 -10   5    0.00   23.50
  -9  -9   5   21.20   17.20
  -8  -9   5  190.88   29.70
  -7  -9   5   25.50   17.90
  -6  -9   5   40.70    7.80
  -5  -9   5    9.80    6.00
  -4  -9   5  724.73   15.20
  -3  -9   5    1.50    7.90
  -2  -9   5   29.50   10.90
  -1  -9   5   20.50   10.50
   0  -9   5  501.15   17.30
   1  -9   5   41.50   10.80
   2  -9   5   35.00   12.00
   3  -9   5  234.78   11.70
   4  -9   5  325.97   11.70
   5  -9   5    8.80    5.80
   6  -9   5   73.99    8.90
   7  -9   5   78.39   18.40
   8  -9   5   24.10   22.90
   9  -9   5   17.90   19.70
 -10  -8   5   45.70   14.60
  -9  -8   5   17.00   18.60
  -8  -8   5   30.30   18.70
  -7  -8   5  188.68   18.90
  -6  -8   5   56.69    8.40
  -5  -8   5   35.10    6.30
  -4  -8   5  101.49    7.60
  -3  -8   5  612.04   12.50
  -2  -8   5   23.20    9.40
  -1  -8   5   69.29   11.10
   0  -8   5   29.50    6.90
   1  -8   5  400.56   12.00
   2  -8   5   61.39    9.90
   3  -8   5   55.99    7.90
   4  -8   5    5.30    5.30
   5  -8   5   12.40    5.20
   6  -8   5  371.36   15.90
   7  -8   5    0.00   13.30
   8  -8   5   36.70   19.80
   9  -8   5   34.70   16.90
 -10  -7   5    3.80   13.50
  -9  -7   5   42.00   15.20
  -8  -7   5  254.47   22.70
  -7  -7   5  348.77   21.60
  -6  -7   5   59.59    7.40
  -5  -7   5  110.29    7.20
  -4  -7   5 1269.47   14.50
  -3  -7   5    7.80    5.00
  -2  -7   5  457.75   14.40
  -1  -7   5   88.39   10.10
   0  -7   5 1998.30   23.90
   1  -7   5  411.86   10.60
   2  -7   5  572.44   14.60
   3  -7   5  253.37    8.90
   4  -7   5  951.40   13.00
   5  -7   5  478.55   13.30
   6  -7   5  131.19    9.70
   7  -7   5   78.39   15.30
   8  -7   5   23.80   19.30
   9  -7   5   35.90   14.90
  10  -7   5   24.70   13.10
 -10  -6   5  149.39   16.60
  -9  -6   5   73.39   15.50
  -8  -6   5  202.98   17.80
  -7  -6   5  273.17   18.70
  -6  -6   5  343.67   11.50
  -5  -6   5   38.90    4.70
  -4  -6   5  182.68    5.90
  -3  -6   5  538.65    8.80
  -2  -6   5    0.00   11.10
  -1  -6   5  330.87    9.60
   0  -6   5    7.90    2.80
   1  -6   5   97.89   10.00
   2  -6   5  949.31   12.00
   3  -6   5  205.18    7.50
   4  -6   5  432.46    8.50
   5  -6   5  247.28    8.80
   6  -6   5  917.91   17.60
   7  -6   5  107.79   15.90
   8  -6   5  202.58   17.70
   9  -6   5  253.87   21.60
  10  -6   5  255.97   18.50
 -11  -5   5    0.20   18.80
 -10  -5   5   12.00   11.90
  -9  -5   5  148.39   16.60
  -8  -5   5  217.28   20.10
  -7  -5   5  307.17   15.20
  -6  -5   5   21.70    4.80
  -5  -5   5  571.14    9.90
  -4  -5   5 1104.89   10.60
  -3  -5   5 1021.80   11.20
  -2  -5   5  537.45   11.90
  -1  -5   5  493.25   11.90
   0  -5   5 3186.18   33.80
   1  -5   5  421.06   12.50
   2  -5   5  570.54   12.50
   3  -5   5   99.59    6.00
   4  -5   5  474.65    7.40
   5  -5   5   77.69    5.20
   6  -5   5   55.99    6.00
   7  -5   5   22.20   11.50
   8  -5   5    3.60   13.10
   9  -5   5   30.80   14.70
  10  -5   5    4.60   11.70
 -11  -4   5  191.68   19.80
 -10  -4   5    0.00   11.10
  -9  -4   5   19.40   13.70
  -8  -4   5  209.28   15.00
  -7  -4   5  880.31   15.10
  -6  -4   5  233.28    7.40
  -5  -4   5  124.39    5.50
  -4  -4   5  509.35    8.30
  -3  -4   5  979.50    9.60
  -2  -4   5  731.83   10.10
  -1  -4   5  705.03    9.20
   0  -4   5  311.87    6.40
   1  -4   5   69.29    8.70
   2  -4   5  381.06    9.40
   3  -4   5 1333.87   10.80
   4  -4   5   85.39    4.60
   5  -4   5  398.56    8.20
   6  -4   5  636.74   10.30
   7  -4   5   87.39    9.50
   8  -4   5  218.98   18.60
   9  -4   5  259.27   15.60
  10  -4   5  205.88   15.90
  11  -4   5   10.10   15.00
 -11  -3   5   49.40   16.10
 -10  -3   5   54.49   10.10
  -9  -3   5   36.20   12.00
  -8  -3   5    0.00   11.70
  -7  -3   5   20.00    8.90
  -6  -3   5   31.80    4.20
  -5  -3   5  144.09    5.50
  -4  -3   5  183.88    5.50
  -3  -3   5  286.17    6.50
  -2  -3   5   56.59    8.10
  -1  -3   5  566.84   11.30
   0  -3   5 1316.97   15.90
   1  -3   5 1033.80   11.50
   2  -3   5  994.50    9.30
   3  -3   5  169.88    5.50
   4  -3   5 1021.70   10.00
   5  -3   5  155.18    5.80
   6  -3   5  414.16    8.80
   7  -3   5  270.77   11.00
   8  -3   5   70.89   12.50
   9  -3   5   71.59   11.80
  10  -3   5    0.00   10.50
  11  -3   5   15.10   18.70
 -11  -2   5   98.19   16.40
 -10  -2   5   82.09   13.40
  -9  -2   5    0.00   12.00
  -8  -2   5  101.49   18.10
  -7  -2   5  494.65   12.80
  -6  -2   5  195.18    6.10
  -5  -2   5  947.91   10.10
  -4  -2   5  128.19    4.80
  -3  -2   5  942.01    8.70
  -2  -2   5   46.00    3.60
  -1  -2   5  715.03    9.70
   0  -2   5   46.80    3.90
   1  -2   5  470.15    9.50
   2  -2   5    5.60    5.00
   3  -2   5  211.58    5.00
   4  -2   5    6.60    2.90
   5  -2   5   48.70    3.80
   6  -2   5  280.87    7.10
   7  -2   5   59.39    7.90
   8  -2   5    0.10   18.40
   9  -2   5  362.76   16.50
  10  -2   5   64.79   11.50
  11  -2   5   21.60   17.60
 -11  -1   5   37.70   17.00
 -10  -1   5    2.20    9.90
  -9  -1   5  223.38   16.50
  -8  -1   5   62.89   15.90
  -7  -1   5  718.23   14.10
  -6  -1   5   58.49    4.40
  -5  -1   5 1026.40    9.80
  -4  -1   5  305.97    5.50
  -3  -1   5 1064.49    7.70
  -2  -1   5  301.87    5.90
  -1  -1   5  134.99    4.90
   0  -1   5  289.57    7.40
   1  -1   5   81.39    4.50
   2  -1   5   98.79    5.10
   3  -1   5   72.89    2.90
   4  -1   5   44.80    3.00
   5  -1   5   12.50    2.80
   6  -1   5   78.49    4.90
   7  -1   5    9.90    6.40
   8  -1   5  194.38   16.20
   9  -1   5    0.10   12.60
  10  -1   5   27.10   11.80
  11  -1   5    0.00   16.80
 -11   0   5  715.43   26.50
 -10   0   5    0.00    9.90
  -9   0   5   16.30   12.40
  -8   0   5    3.40   15.70
  -7   0   5 1166.68   14.10
  -6   0   5    3.20    3.00
  -5   0   5  440.66    5.70
  -4   0   5    2.80    2.30
  -3   0   5   34.10    3.40
  -2   0   5    3.20    2.60
  -1   0   5 7619.74   32.50
   0   0   5    6.30    2.10
   1   0   5 1356.46   32.20
   2   0   5    2.20    3.00
   3   0   5 1771.92   10.10
   4   0   5    2.70    2.30
   5   0   5  420.46    5.90
   6   0   5    0.80    2.80
   7   0   5   48.60    7.80
   8   0   5    0.00   26.50
   9   0   5  128.69   15.40
  10   0   5   37.40   15.40
  11   0   5   20.00   17.30
 -11   1   5    4.00   17.30
 -10   1   5    3.60   10.80
  -9   1   5  288.57   17.90
  -8   1   5   77.79   14.80
  -7   1   5  677.23   14.00
  -6   1   5   52.09    4.00
  -5   1   5  990.50    9.20
  -4   1   5  295.87    5.10
  -3   1   5 1040.30    7.70
  -2   1   5  290.07    5.50
  -1   1   5  151.18    4.10
   0   1   5  293.17    4.30
   1   1   5   68.69    4.00
   2   1   5  112.19    5.10
   3   1   5   76.99    3.40
   4   1   5   43.20    3.00
   5   1   5   10.40    2.50
   6   1   5   86.49    4.60
   7   1   5   14.50    7.20
   8   1   5  192.88   17.50
   9   1   5    0.00   13.50
  10   1   5    0.00   11.30
  11   1   5    2.80   18.20
 -11   2   5  113.19   18.50
 -10   2   5   77.19   15.30
  -9   2   5    7.40   14.20
  -8   2   5   76.99   20.40
  -7   2   5  502.05   12.00
  -6   2   5  210.68    6.20
  -5   2   5  948.31    9.50
  -4   2   5  130.69    3.70
  -3   2   5  923.41    7.90
  -2   2   5   44.90    4.00
  -1   2   5  751.82    8.00
   0   2   5   43.10    3.00
   1   2   5  446.46    7.70
   2   2   5   11.00    3.90
   3   2   5  199.38    5.20
   4   2   5    3.10    2.20
   5   2   5   46.90    3.70
   6   2   5  274.57    7.10
   7   2   5   90.99    9.70
   8   2   5   37.70   19.60
   9   2   5  414.46   19.70
  10   2   5   24.10   12.90
  11   2   5    0.00   19.80
 -11   3   5   21.80   18.00
 -10   3   5   34.20   11.00
  -9   3   5   43.80   15.50
  -8   3   5   10.40   12.10
  -7   3   5    7.40   13.00
  -6   3   5   38.10    3.90
  -5   3   5  155.88    4.70
  -4   3   5  176.18    4.10
  -3   3   5  291.47    5.50
  -2   3   5   20.80   10.10
  -1   3   5  664.43    8.80
   0   3   5 1329.97   11.20
   1   3   5  916.31    9.00
   2   3   5 1066.09    9.80
   3   3   5  151.48    4.70
   4   3   5 1025.90    8.00
   5   3   5  171.08    4.40
   6   3   5  441.86    7.60
   7   3   5  267.67   12.90
   8   3   5  124.29   13.40
   9   3   5   35.20   14.70
  10   3   5   12.10   10.10
  11   3   5    0.00   17.50
 -11   4   5  226.88   21.80
 -10   4   5    0.00   10.20
  -9   4   5   55.89   14.60
  -8   4   5   35.60   14.80
  -7   4   5  895.61   15.50
  -6   4   5  230.08    6.70
  -5   4   5  127.49    4.10
  -4   4   5  494.05    6.70
  -3   4   5  989.80   10.30
  -2   4   5  746.43   10.60
  -1   4   5  709.03    7.20
   0   4   5  305.27    5.90
   1   4   5   86.89    7.10
   2   4   5  369.86   10.50
   3   4   5 1351.26   11.70
   4   4   5   89.59    4.00
   5   4   5  392.26    6.50
   6   4   5  632.64    9.20
   7   4   5   59.39   10.70
   8   4   5  224.48   16.70
   9   4   5  268.77   17.60
  10   4   5  165.58   14.30
  11   4   5    0.00   17.70
 -11   5   5   67.99   23.70
 -10   5   5    0.60   10.50
  -9   5   5  137.79   14.30
  -8   5   5  167.78   16.40
  -7   5   5  271.97   13.30
  -6   5   5   25.70    4.70
  -5   5   5  561.64    8.00
  -4   5   5 1101.99   10.30
  -3   5   5 1010.50   10.80
  -2   5   5  595.84   10.80
  -1   5   5  496.75    8.00
   0   5   5 3239.98   25.60
   1   5   5  409.56    8.00
   2   5   5  517.55   10.90
   3   5   5  100.19    5.80
   4   5   5  470.45    7.50
   5   5   5   80.49    4.30
   6   5   5   59.79    5.40
   7   5   5   29.50   11.70
   8   5   5   35.00   12.50
   9   5   5    0.00   13.20
  10   5   5    0.00   11.90
 -10   6   5  117.79   17.50
  -9   6   5   80.19   13.90
  -8   6   5  157.18   14.70
  -7   6   5  254.47   15.70
  -6   6   5  334.17    9.70
  -5   6   5   35.70    4.20
  -4   6   5  171.58    6.50
  -3   6   5  538.55    8.70
  -2   6   5    0.00    8.90
  -1   6   5  341.27    6.80
   0   6   5    8.20    3.00
   1   6   5   99.99    6.90
   2   6   5  925.11    9.60
   3   6   5  202.98    6.90
   4   6   5  412.36    8.20
   5   6   5  250.27    7.10
   6   6   5  928.11   14.00
   7   6   5  113.29   14.00
   8   6   5  163.78   15.30
   9   6   5  307.97   24.50
  10   6   5  164.78   20.70
 -10   7   5    0.00   15.80
  -9   7   5   91.09   15.80
  -8   7   5  326.97   17.60
  -7   7   5  338.47   17.00
  -6   7   5   49.00    6.90
  -5   7   5  119.19    7.00
  -4   7   5 1261.17   14.20
  -3   7   5    5.70    4.50
  -2   7   5  493.25   11.90
  -1   7   5   84.39    7.50
   0   7   5 1995.00   21.10
   1   7   5  411.06    7.80
   2   7   5  549.05   12.00
   3   7   5  253.57    7.90
   4   7   5  923.11   12.60
   5   7   5  466.45   12.10
   6   7   5  125.29    8.00
   7   7   5   72.09   13.40
   8   7   5    2.50   16.60
   9   7   5   28.30   18.70
  10   7   5   40.50   17.10
 -10   8   5   15.90   13.90
  -9   8   5   97.29   19.10
  -8   8   5    0.00   15.00
  -7   8   5  159.58   17.70
  -6   8   5   68.89    8.30
  -5   8   5   27.80    7.10
  -4   8   5   99.19    6.10
  -3   8   5  607.74   11.50
  -2   8   5   17.00    7.90
  -1   8   5   77.79    8.30
   0   8   5   29.00    4.30
   1   8   5  406.86    8.60
   2   8   5   62.09    7.90
   3   8   5   74.19    9.50
   4   8   5    5.70    4.20
   5   8   5   10.60    6.60
   6   8   5  373.26   14.70
   7   8   5    7.00   15.60
   8   8   5   69.29   16.50
   9   8   5   60.49   21.50
  -9   9   5   13.50   17.70
  -8   9   5  297.17   22.30
  -7   9   5    0.00   18.00
  -6   9   5   29.00    7.90
  -5   9   5    5.90    6.10
  -4   9   5  684.23   12.70
  -3   9   5    5.40    7.30
  -2   9   5    0.00    8.90
  -1   9   5   14.80    7.80
   0   9   5  507.65   11.60
   1   9   5   52.49    7.80
   2   9   5   78.29    9.10
   3   9   5  207.58   10.20
   4   9   5  316.47   10.10
   5   9   5    5.10    6.00
   6   9   5   70.19   10.10
   7   9   5  120.09   19.30
   8   9   5   40.60   17.50
   9   9   5   44.80   22.80
  -9  10   5    0.00   70.49
  -8  10   5  120.29   20.60
  -7  10   5    0.00   20.50
  -6  10   5   11.80    9.30
  -5  10   5   43.10    8.00
  -4  10   5   33.30    6.50
  -3  10   5   17.10   10.20
  -2  10   5  161.98   13.00
  -1  10   5   67.09    8.50
   0  10   5   58.69    6.20
   1  10   5    0.00    8.40
   2  10   5  446.46   13.00
   3  10   5  119.79   11.60
   4  10   5   20.80    6.80
   5  10   5   31.10    7.80
   6  10   5  202.88   15.00
   7  10   5    0.00   22.70
   8  10   5   31.30   19.20
  -8  11   5  362.26   23.90
  -7  11   5  192.78   25.80
  -6  11   5   90.69   13.50
  -5  11   5  171.28   11.60
  -4  11   5  614.34   15.90
  -3  11   5  100.59   16.60
  -2  11   5   69.89   12.10
  -1  11   5  267.87   13.10
   0  11   5  461.35   16.30
   1  11   5   60.19   12.80
   2  11   5   49.40   11.90
   3  11   5  237.08   17.20
   4  11   5   14.60    7.50
   5  11   5   21.40    8.30
   6  11   5    6.10   11.70
   7  11   5   48.90   23.00
   8  11   5   13.10   20.10
  -7  12   5   16.80   25.20
  -6  12   5    6.50   11.80
  -5  12   5   19.60    9.20
  -4  12   5    1.40    8.80
  -3  12   5    0.00   21.10
  -2  12   5   34.60   15.20
  -1  12   5   61.39   14.50
   0  12   5    2.70    7.90
   1  12   5  122.19   14.50
   2  12   5  101.49   14.70
   3  12   5  270.67   20.50
   4  12   5   11.80    9.10
   5  12   5  106.09   11.10
   6  12   5   15.50   13.20
   7  12   5   98.19   24.80
  -6  13   5    2.60   16.40
  -5  13   5   67.99   11.40
  -4  13   5   62.29   12.40
  -3  13   5  202.28   28.90
  -2  13   5   17.80   20.80
  -1  13   5  356.26   21.40
   0  13   5   49.60   13.20
   1  13   5  166.18   20.40
   2  13   5    3.50   19.00
   3  13   5  327.87   26.70
   4  13   5   57.09   12.80
   5  13   5   10.50    9.70
   6  13   5    0.00   18.20
  -5  14   5  174.78   16.20
  -4  14   5    7.60   14.20
  -3  14   5  117.79   29.30
  -2  14   5    0.00   25.40
  -1  14   5   72.69   23.10
   0  14   5    1.40   10.20
   1  14   5   38.10   22.10
   2  14   5   44.30   24.10
   3  14   5   26.80   28.10
   4  14   5   32.50   16.60
  -3  15   5   72.79   17.90
  -2  15   5   36.10   37.10
  -1  15   5  153.68   39.10
   0  15   5   66.89   16.50
   1  15   5  228.08   42.40
   2  15   5    0.00   40.80
  -2 -15   6   48.40   17.90
  -1 -15   6   35.80   20.00
   0 -15   6    9.00   10.50
   1 -15   6  102.69   20.30
   2 -15   6   57.49   24.50
  -4 -14   6    0.50   14.00
  -3 -14   6    0.00   20.60
  -2 -14   6  185.98   27.90
  -1 -14   6   15.00   17.00
   0 -14   6  181.38   17.70
   1 -14   6    0.00   17.70
   2 -14   6  312.77   27.80
   3 -14   6   19.30   20.80
   4 -14   6  122.19   20.90
  -6 -13   6   13.60   15.60
  -5 -13   6    0.60   11.70
  -4 -13   6   23.70   13.50
  -3 -13   6   26.90   20.40
  -2 -13   6  240.48   25.30
  -1 -13   6   59.69   18.40
   0 -13   6    0.00    7.90
   1 -13   6   20.70   18.60
   2 -13   6  150.28   25.00
   3 -13   6    0.00   18.80
   4 -13   6   90.09   16.00
   5 -13   6   83.99   15.30
  -7 -12   6   62.89   35.70
  -6 -12   6  275.17   20.60
  -5 -12   6  224.58   17.60
  -4 -12   6   56.49   12.30
  -3 -12   6   57.99   18.50
  -2 -12   6  173.98   21.20
  -1 -12   6  152.38   16.60
   0 -12   6   17.80    8.70
   1 -12   6    2.00   16.10
   2 -12   6    7.70   20.70
   3 -12   6    0.00   15.30
   4 -12   6    5.00   11.10
   5 -12   6    6.60   11.30
   6 -12   6   58.59   15.00
   7 -12   6   10.60   31.80
  -8 -11   6   19.50   24.60
  -7 -11   6   70.29   33.50
  -6 -11   6   56.49   14.00
  -5 -11   6  148.89   13.80
  -4 -11   6    0.20    9.40
  -3 -11   6  589.84   22.00
  -2 -11   6  634.34   26.40
  -1 -11   6  515.95   25.40
   0 -11   6  120.29   11.50
   1 -11   6  660.83   24.60
   2 -11   6  172.08   25.80
   3 -11   6   61.09   18.20
   4 -11   6    0.40   10.50
   5 -11   6  274.87   18.70
   6 -11   6   71.49   15.10
   7 -11   6    0.00   30.00
  -8 -10   6   23.20   22.20
  -7 -10   6  271.57   23.40
  -6 -10   6   88.79   10.60
  -5 -10   6  735.83   18.90
  -4 -10   6    4.90    7.60
  -3 -10   6   81.99   16.70
  -2 -10   6   25.50   15.60
  -1 -10   6   45.40   11.70
   0 -10   6    3.80    6.50
   1 -10   6   41.70   12.00
   2 -10   6    0.00   15.40
   3 -10   6   86.79   15.70
   4 -10   6    2.10    9.20
   5 -10   6   49.20    9.20
   6 -10   6   15.30    9.40
   7 -10   6  173.38   20.60
   8 -10   6    0.00   25.20
  -9  -9   6   42.80   19.20
  -8  -9   6   78.99   22.80
  -7  -9   6   21.70   17.60
  -6  -9   6   20.00    7.90
  -5  -9   6   11.50    7.00
  -4  -9   6    3.70    5.90
  -3  -9   6  150.48   13.00
  -2  -9   6  120.59   14.40
  -1  -9   6  242.98   17.80
   0  -9   6   51.69    8.00
   1  -9   6  621.24   18.10
   2  -9   6   79.69   14.90
   3  -9   6    8.90   11.00
   4  -9   6    3.80    6.20
   5  -9   6  586.04   17.30
   6  -9   6    7.70    7.90
   7  -9   6   60.59   18.70
   8  -9   6    0.00   21.90
   9  -9   6  301.07   22.40
  -9  -8   6  122.09   17.30
  -8  -8   6    0.00   19.20
  -7  -8   6   27.80   15.70
  -6  -8   6   80.89   10.10
  -5  -8   6  559.74   13.40
  -4  -8   6    7.60    5.70
  -3  -8   6  188.48   11.30
  -2  -8   6   49.90   11.00
  -1  -8   6  667.73   18.00
   0  -8   6   17.90    5.50
   1  -8   6  376.76   18.00
   2  -8   6  237.88   11.40
   3  -8   6  159.98   11.40
   4  -8   6    0.70    5.60
   5  -8   6  153.38   10.00
   6  -8   6  232.08   13.70
   7  -8   6    0.00   13.90
   8  -8   6    0.00   20.40
   9  -8   6    6.80   16.50
 -10  -7   6   20.90   13.20
  -9  -7   6   20.30   15.20
  -8  -7   6   53.69   18.90
  -7  -7   6    0.00   14.40
  -6  -7   6  307.67   13.00
  -5  -7   6   74.89    7.50
  -4  -7   6  305.07   10.30
  -3  -7   6  368.86   11.40
  -2  -7   6  927.21   12.70
  -1  -7   6  102.49   12.90
   0  -7   6   45.80    4.30
   1  -7   6  827.02   13.60
   2  -7   6  133.09   13.20
   3  -7   6  324.87   11.20
   4  -7   6   86.59    7.20
   5  -7   6  829.82   16.50
   6  -7   6   48.80    8.10
   7  -7   6   10.10   13.60
   8  -7   6  254.57   22.30
   9  -7   6  202.18   20.20
  10  -7   6  181.18   20.10
 -10  -6   6   99.29   18.40
  -9  -6   6  440.16   22.00
  -8  -6   6   42.30   18.00
  -7  -6   6   98.69   16.00
  -6  -6   6   14.80    6.70
  -5  -6   6  490.95   11.00
  -4  -6   6  237.78    7.00
  -3  -6   6   56.49    6.40
  -2  -6   6  593.54   14.00
  -1  -6   6  173.08    7.60
   0  -6   6  191.58    6.50
   1  -6   6   37.20    7.80
   2  -6   6  779.22   14.50
   3  -6   6   18.70    6.10
   4  -6   6    6.30    3.80
   5  -6   6   10.30    5.00
   6  -6   6  530.05   14.20
   7  -6   6  267.67   18.10
   8  -6   6   67.19   17.90
   9  -6   6    5.50   15.20
  10  -6   6   32.30   13.70
 -10  -5   6    7.70   12.00
  -9  -5   6   31.10   14.90
  -8  -5   6   16.80   13.90
  -7  -5   6   18.10   11.60
  -6  -5   6   31.50    5.50
  -5  -5   6    1.30    4.00
  -4  -5   6  348.87    7.50
  -3  -5   6   82.39    7.00
  -2  -5   6   60.59    8.50
  -1  -5   6  112.69   11.30
   0  -5   6  478.45    9.60
   1  -5   6  742.13   11.80
   2  -5   6  171.28    8.60
   3  -5   6  159.68    7.80
   4  -5   6  601.94    9.60
   5  -5   6 1112.09   14.20
   6  -5   6    9.80    5.00
   7  -5   6  258.57   16.10
   8  -5   6   88.69   15.90
   9  -5   6  205.18   16.80
  10  -5   6   19.00   14.40
 -11  -4   6    9.90   15.50
 -10  -4   6   43.60   15.90
  -9  -4   6   52.39   15.10
  -8  -4   6  473.15   18.30
  -7  -4   6   14.40    9.80
  -6  -4   6   37.70    4.80
  -5  -4   6  280.17    7.60
  -4  -4   6  186.18    5.90
  -3  -4   6  207.58    6.90
  -2  -4   6  324.27    7.50
  -1  -4   6 1923.91   26.50
   0  -4   6   19.10    2.90
   1  -4   6 2747.63   26.10
   2  -4   6  257.97    8.60
   3  -4   6 1689.33   12.70
   4  -4   6  692.83    8.60
   5  -4   6  549.45    9.30
   6  -4   6   15.20    4.50
   7  -4   6    0.00   10.30
   8  -4   6  561.34   18.80
   9  -4   6   33.80   13.40
  10  -4   6    0.40   11.10
 -11  -3   6   23.00   18.70
 -10  -3   6   24.00   10.50
  -9  -3   6    8.90   11.90
  -8  -3   6   48.60   12.60
  -7  -3   6  121.59   10.50
  -6  -3   6   22.00    4.60
  -5  -3   6  374.96    8.30
  -4  -3   6    6.70    3.10
  -3  -3   6  199.98    5.70
  -2  -3   6   50.09    5.80
  -1  -3   6  164.08    6.20
   0  -3   6 1075.29   14.70
   1  -3   6   84.49    6.10
   2  -3   6   40.30    5.60
   3  -3   6    4.10    3.30
   4  -3   6  684.13    8.60
   5  -3   6  659.33   10.30
   6  -3   6  250.27    7.60
   7  -3   6  363.96   17.90
   8  -3   6  316.87   15.10
   9  -3   6  409.66   17.10
  10  -3   6    1.90    9.70
  11  -3   6  149.69   28.60
 -11  -2   6   21.30   17.20
 -10  -2   6   29.10   11.20
  -9  -2   6  158.98   16.80
  -8  -2   6  912.01   19.30
  -7  -2   6   26.90    8.40
  -6  -2   6  509.45    8.70
  -5  -2   6  307.27    6.80
  -4  -2   6 1239.98   11.00
  -3  -2   6  187.58    5.30
  -2  -2   6 1219.88   20.80
  -1  -2   6  169.88    6.00
   0  -2   6   94.79    4.90
   1  -2   6   64.09    5.70
   2  -2   6 2287.07   20.10
   3  -2   6    3.80    2.90
   4  -2   6   98.39    4.60
   5  -2   6   40.10    3.80
   6  -2   6  633.24    9.40
   7  -2   6    0.20    8.50
   8  -2   6  111.69   14.20
   9  -2   6    0.00   11.50
  10  -2   6   36.90   15.40
  11  -2   6    0.00   21.10
 -11  -1   6   21.00   17.20
 -10  -1   6   26.50   12.10
  -9  -1   6   28.40   12.80
  -8  -1   6  172.58   16.40
  -7  -1   6   12.10    6.90
  -6  -1   6  109.89    5.20
  -5  -1   6   96.99    4.20
  -4  -1   6  717.13    7.70
  -3  -1   6  268.97    6.50
  -2  -1   6 1043.00   12.70
  -1  -1   6   45.60    5.30
   0  -1   6 2075.99   21.40
   1  -1   6  209.48    5.30
   2  -1   6  730.93   12.30
   3  -1   6  442.56    6.90
   4  -1   6 1259.27    9.70
   5  -1   6   73.09    3.60
   6  -1   6   35.10    4.00
   7  -1   6    5.70    8.80
   8  -1   6  213.88   13.70
   9  -1   6   36.80   14.90
  10  -1   6   42.40   12.50
  11  -1   6   71.89   26.30
 -11   0   6   10.90   17.90
 -10   0   6  216.48   16.20
  -9   0   6   54.39   16.10
  -8   0   6 1913.61   27.10
  -7   0   6    0.00    7.20
  -6   0   6 1011.20   10.20
  -5   0   6    2.50    2.20
  -4   0   6 1794.02   11.30
  -3   0   6    4.50    2.60
  -2   0   6 2168.08   12.80
  -1   0   6    0.60    3.20
   0   0   6  125.19    4.10
   1   0   6    1.80    3.10
   2   0   6    0.00   12.50
   3   0   6    1.30    2.30
   4   0   6 1870.31   11.10
   5   0   6    2.60    2.30
   6   0   6   11.60    3.00
   7   0   6    1.90   12.20
   8   0   6  883.61   23.00
   9   0   6   81.89   17.80
  10   0   6   16.60   10.50
  11   0   6   15.90   20.10
 -11   1   6    0.00   18.50
 -10   1   6   39.40   11.90
  -9   1   6   20.70   14.10
  -8   1   6  175.18   18.20
  -7   1   6    0.00    7.10
  -6   1   6  110.99    5.00
  -5   1   6   92.39    3.40
  -4   1   6  692.13    7.00
  -3   1   6  276.47    5.20
  -2   1   6 1090.29   10.70
  -1   1   6   34.70    4.50
   0   1   6 2083.89   16.10
   1   1   6  224.98    4.40
   2   1   6  654.23   10.50
   3   1   6  445.66    5.70
   4   1   6 1262.47    9.30
   5   1   6   68.49    3.50
   6   1   6   26.60    3.90
   7   1   6    0.00   19.40
   8   1   6  208.48   15.20
   9   1   6   68.09   15.40
  10   1   6   67.49   14.40
  11   1   6  107.49   23.60
 -11   2   6   30.10   19.90
 -10   2   6   72.59   13.30
  -9   2   6  131.79   20.40
  -8   2   6  876.01   21.10
  -7   2   6    7.90   11.60
  -6   2   6  489.85    8.60
  -5   2   6  302.57    5.50
  -4   2   6 1230.18    9.40
  -3   2   6  183.18    4.60
  -2   2   6 1294.77   18.50
  -1   2   6  180.58    4.70
   0   2   6   89.69    3.40
   1   2   6   56.49    4.70
   2   2   6 2193.38   19.00
   3   2   6    1.60    3.20
   4   2   6  101.29    3.80
   5   2   6   46.20    3.20
   6   2   6  621.84    8.70
   7   2   6    0.00   12.40
   8   2   6  102.19   15.10
   9   2   6   21.30   16.50
  10   2   6   76.49   16.20
  11   2   6   80.19   20.60
 -11   3   6   34.40   18.30
 -10   3   6    0.00   10.60
  -9   3   6   25.80   15.20
  -8   3   6   16.80   13.60
  -7   3   6  122.89   12.90
  -6   3   6   26.80    4.10
  -5   3   6  361.86    5.80
  -4   3   6    7.20    2.30
  -3   3   6  195.88    5.00
  -2   3   6   84.89    5.70
  -1   3   6  191.88    5.60
   0   3   6 1092.79   12.40
   1   3   6   70.39    5.60
   2   3   6   15.10    5.60
   3   3   6    0.00    2.90
   4   3   6  665.23    6.80
   5   3   6  659.63    7.90
   6   3   6  255.07    6.60
   7   3   6  344.37   17.70
   8   3   6  291.17   15.60
   9   3   6  335.47   22.30
  10   3   6   18.60   12.50
  11   3   6  125.69   23.90
 -11   4   6    8.20   18.30
 -10   4   6   33.70   15.00
  -9   4   6   41.10   18.20
  -8   4   6  499.25   17.50
  -7   4   6   20.80   11.00
  -6   4   6   33.20    4.30
  -5   4   6  276.87    5.90
  -4   4   6  178.48    5.20
  -3   4   6  221.48    8.30
  -2   4   6  301.37    8.00
  -1   4   6 2068.79   20.60
   0   4   6   18.50    2.70
   1   4   6 2654.73   20.50
   2   4   6  287.97    7.70
   3   4   6 1736.33   13.80
   4   4   6  691.53    8.10
   5   4   6  535.05    7.40
   6   4   6    8.10    3.70
   7   4   6    0.00   13.30
   8   4   6  533.85   19.80
   9   4   6    6.50   18.50
  10   4   6    5.90   13.50
 -10   5   6    8.70   13.00
  -9   5   6   57.49   13.50
  -8   5   6   19.60   13.10
  -7   5   6   17.50   11.90
  -6   5   6   33.70    5.20
  -5   5   6    4.30    3.10
  -4   5   6  361.16    7.20
  -3   5   6   73.79    5.50
  -2   5   6   79.79    6.70
  -1   5   6  114.79    8.00
   0   5   6  483.45    7.60
   1   5   6  728.63    8.30
   2   5   6  162.78    6.50
   3   5   6  154.98    5.90
   4   5   6  618.04    8.20
   5   5   6 1083.69   11.10
   6   5   6    4.80    4.70
   7   5   6  199.98   16.40
   8   5   6   75.39   17.60
   9   5   6  178.68   20.70
  10   5   6    2.20   14.60
 -10   6   6  165.08   20.50
  -9   6   6  427.76   23.30
  -8   6   6  124.69   15.90
  -7   6   6  142.79   14.20
  -6   6   6    8.60    5.30
  -5   6   6  482.25    9.20
  -4   6   6  223.68    6.90
  -3   6   6   53.59    5.20
  -2   6   6  446.36   12.40
  -1   6   6  178.58    5.50
   0   6   6  187.98    6.50
   1   6   6   26.40    5.70
   2   6   6  951.70   12.40
   3   6   6   17.80    4.50
   4   6   6    8.10    4.00
   5   6   6    8.60    4.10
   6   6   6  551.74   13.70
   7   6   6  268.07   16.10
   8   6   6   41.90   18.00
   9   6   6   47.00   17.90
  10   6   6   22.50   17.70
 -10   7   6    0.00   17.20
  -9   7   6   10.40   17.40
  -8   7   6   62.19   16.40
  -7   7   6    0.00   13.10
  -6   7   6  279.37   10.60
  -5   7   6   75.09    7.10
  -4   7   6  312.77    8.20
  -3   7   6  361.06    9.50
  -2   7   6  815.02   12.20
  -1   7   6  179.38    9.50
   0   7   6   50.79    4.80
   1   7   6  753.52    9.80
   2   7   6  253.27   12.20
   3   7   6  349.77    9.20
   4   7   6   87.79    5.50
   5   7   6  837.62   16.30
   6   7   6   48.20    6.90
   7   7   6   45.00   15.80
   8   7   6  199.58   21.20
   9   7   6  276.77   23.60
  10   7   6  162.38   24.10
  -9   8   6   88.69   19.80
  -8   8   6    0.10   15.90
  -7   8   6    9.00   15.10
  -6   8   6   78.19    9.30
  -5   8   6  551.34   14.00
  -4   8   6   12.30    4.50
  -3   8   6  191.68    9.90
  -2   8   6    0.00    9.00
  -1   8   6  694.93   12.80
   0   8   6   13.10    3.80
   1   8   6  385.16   12.70
   2   8   6  282.27    9.00
   3   8   6  144.79    9.80
   4   8   6    1.90    4.20
   5   8   6  143.39    9.40
   6   8   6  228.88   12.80
   7   8   6    3.90   16.30
   8   8   6   30.80   19.00
   9   8   6   25.50   20.40
  -9   9   6    7.80   21.80
  -8   9   6   23.40   16.80
  -7   9   6    0.00   19.20
  -6   9   6   34.00    9.00
  -5   9   6    8.20    7.00
  -4   9   6    3.00    4.90
  -3   9   6  163.78   11.90
  -2   9   6  114.39   10.00
  -1   9   6  157.08   13.10
   0   9   6   47.80    5.60
   1   9   6  688.83   13.30
   2   9   6  119.09   10.40
   3   9   6   19.70   12.30
   4   9   6    7.90    5.20
   5   9   6  550.54   16.40
   6   9   6    6.60    8.40
   7   9   6   59.79   19.60
   8   9   6   22.80   19.90
   9   9   6  287.67   26.30
  -8  10   6    0.00   19.10
  -7  10   6  269.57   23.30
  -6  10   6   86.69   12.70
  -5  10   6  731.23   18.00
  -4  10   6    4.10    5.70
  -3  10   6   97.59   11.10
  -2  10   6   14.10   10.10
  -1  10   6   69.99    9.50
   0  10   6    2.90    6.40
   1  10   6   27.90    9.70
   2  10   6   31.20   10.20
   3  10   6   66.89   11.30
   4  10   6    3.70    6.50
   5  10   6   61.09    8.80
   6  10   6   19.60   14.50
   7  10   6  153.38   21.80
   8  10   6   10.20   22.10
  -8  11   6    6.20   20.10
  -7  11   6   66.19   23.60
  -6  11   6   49.50   14.10
  -5  11   6  178.28   11.80
  -4  11   6    2.70    6.20
  -3  11   6  560.84   15.70
  -2  11   6  449.86   18.30
  -1  11   6  444.76   22.50
   0  11   6  106.09   12.50
   1  11   6  720.73   22.70
   2  11   6  330.97   17.50
   3  11   6  117.29   14.80
   4  11   6   11.70    6.60
   5  11   6  217.58   12.70
   6  11   6   70.09   14.70
   7  11   6   14.00   24.40
  -7  12   6   75.99   25.50
  -6  12   6  284.47   19.90
  -5  12   6  251.67   13.90
  -4  12   6   64.09   10.80
  -3  12   6   38.40   17.80
  -2  12   6  132.99   16.70
  -1  12   6  142.99   14.50
   0  12   6    5.70    8.40
   1  12   6    0.10   14.40
   2  12   6   55.89   16.90
   3  12   6    6.70   16.90
   4  12   6    8.60   10.00
   5  12   6    6.90    8.90
   6  12   6   66.29   16.00
   7  12   6   48.70   14.70
  -6  13   6   26.00   21.90
  -5  13   6    6.50   10.50
  -4  13   6   19.80   11.40
  -3  13   6   44.60   25.60
  -2  13   6  109.39   22.30
  -1  13   6   97.49   16.70
   0  13   6    4.30    9.10
   1  13   6    0.00   15.90
   2  13   6  282.67   21.70
   3  13   6    0.00   24.10
   4  13   6   91.39   13.40
   5  13   6  104.39   13.10
  -4  14   6   17.90   13.30
  -3  14   6   19.10   27.60
  -2  14   6  209.98   31.90
  -1  14   6   36.60   19.70
   0  14   6  161.78   19.80
   1  14   6   11.40   19.90
   2  14   6  285.97   30.30
   3  14   6    0.00   26.40
   4  14   6  125.59   17.70
  -2  15   6  103.19   34.90
  -1  15   6   34.50   29.30
   0  15   6   13.60   12.80
   1  15   6   92.49   29.30
   2  15   6  114.39   35.10
   0 -15   7   24.80   13.50
  -4 -14   7   36.40   13.90
  -3 -14   7    7.10   22.20
  -2 -14   7   31.70   24.30
  -1 -14   7   23.00   17.30
   0 -14   7  124.69   15.70
   1 -14   7   37.40   17.80
   2 -14   7    0.00   26.30
   3 -14   7  250.47   27.90
  -5 -13   7   42.00   13.50
  -4 -13   7   21.70   13.90
  -3 -13   7    1.70   20.30
  -2 -13   7   53.09   23.60
  -1 -13   7    6.70   16.30
   0 -13   7   16.10    9.50
   1 -13   7    0.00   15.90
   2 -13   7   43.20   25.20
   3 -13   7    2.10   18.50
   4 -13   7    9.80   13.10
   5 -13   7    9.10   12.80
  -6 -12   7    9.20   13.50
  -5 -12   7  151.18   16.50
  -4 -12   7  357.36   23.90
  -3 -12   7  136.19   23.50
  -2 -12   7   40.20   18.70
  -1 -12   7  137.59   16.40
   0 -12   7  517.55   22.90
   1 -12   7    0.00   15.70
   2 -12   7   48.20   18.20
   3 -12   7  178.58   24.10
   4 -12   7  167.28   17.70
   5 -12   7   24.70   13.00
   6 -12   7   14.60   13.60
  -7 -11   7   34.20   28.50
  -6 -11   7  139.29   16.80
  -5 -11   7   63.59   12.90
  -4 -11   7    4.10   10.40
  -3 -11   7   24.80   18.70
  -2 -11   7   36.00   19.50
  -1 -11   7    0.00   13.90
   0 -11   7  231.98   14.40
   1 -11   7   33.60   13.70
   2 -11   7  256.57   18.90
   3 -11   7  101.89   20.40
   4 -11   7  192.58   17.30
   5 -11   7   39.60   12.50
   6 -11   7  370.06   23.60
   7 -11   7   95.59   32.00
  -8 -10   7  269.17   24.60
  -7 -10   7    9.70   18.10
  -6 -10   7  214.48   13.80
  -5 -10   7    6.70    9.00
  -4 -10   7 1114.09   28.60
  -3 -10   7   26.00   18.80
  -2 -10   7  474.75   20.40
  -1 -10   7  340.37   15.50
   0 -10   7 1269.47   26.70
   1 -10   7   76.29   15.60
   2 -10   7   39.60   19.50
   3 -10   7  319.97   23.10
   4 -10   7  349.17   20.00
   5 -10   7    8.90   10.20
   6 -10   7   29.10   11.20
   7 -10   7   87.49   20.50
   8 -10   7    0.00   22.40
  -9  -9   7  127.29   22.10
  -8  -9   7    8.80   21.80
  -7  -9   7   25.20   18.70
  -6  -9   7  292.07   14.40
  -5  -9   7  284.17   13.20
  -4  -9   7   47.30    7.70
  -3  -9   7   19.20   13.20
  -2  -9   7  123.09   14.00
  -1  -9   7  314.27   14.00
   0  -9   7    8.30    6.20
   1  -9   7   30.30   14.00
   2  -9   7   54.29   14.10
   3  -9   7    8.10   11.60
   4  -9   7   79.69    8.80
   5  -9   7    5.50    7.40
   6  -9   7  217.98   13.90
   7  -9   7    0.00   15.00
   8  -9   7    0.00   23.20
  -9  -8   7   21.10   16.60
  -8  -8   7   54.89   19.80
  -7  -8   7   24.70   15.70
  -6  -8   7    3.30    7.70
  -5  -8   7   34.00    7.10
  -4  -8   7  260.67   11.80
  -3  -8   7    4.80    9.50
  -2  -8   7   51.69   11.10
  -1  -8   7   60.49   11.30
   0  -8   7 1139.99   23.00
   1  -8   7  109.99   11.40
   2  -8   7   92.79   11.90
   3  -8   7   11.70    9.70
   4  -8   7  892.71   18.20
   5  -8   7  250.67   12.00
   6  -8   7  143.29   12.00
   7  -8   7   12.70   15.50
   8  -8   7  141.89   22.30
   9  -8   7   93.69   17.70
 -10  -7   7  257.17   20.30
  -9  -7   7  219.78   20.30
  -8  -7   7   74.89   21.50
  -7  -7   7   45.10   14.80
  -6  -7   7  264.77   12.40
  -5  -7   7  125.59    9.00
  -4  -7   7   37.50    5.90
  -3  -7   7  538.25   13.00
  -2  -7   7  186.88    9.70
  -1  -7   7  271.77   14.70
   0  -7   7   30.30    6.00
   1  -7   7  887.01   15.30
   2  -7   7   34.50    9.90
   3  -7   7   85.19    9.90
   4  -7   7    7.40    5.90
   5  -7   7  125.19    9.70
   6  -7   7  201.78   11.10
   7  -7   7    0.00   14.60
   8  -7   7   24.30   19.50
   9  -7   7   77.19   18.90
 -10  -6   7    8.80   14.00
  -9  -6   7   46.00   15.30
  -8  -6   7  189.38   18.30
  -7  -6   7   11.20   15.00
  -6  -6   7  181.98   10.70
  -5  -6   7   20.00    5.40
  -4  -6   7 1042.00   12.60
  -3  -6   7   20.20    6.60
  -2  -6   7  161.38    9.00
  -1  -6   7   54.29    8.00
   0  -6   7 1050.49   15.80
   1  -6   7  161.98    8.30
   2  -6   7   45.30    9.10
   3  -6   7    0.00    6.10
   4  -6   7  397.36    9.70
   5  -6   7  178.98    9.20
   6  -6   7    8.30    5.80
   7  -6   7   61.99   13.70
   8  -6   7   81.29   16.90
   9  -6   7   42.70   16.30
  10  -6   7    0.00   12.60
 -10  -5   7   94.89   14.80
  -9  -5   7   33.00   16.80
  -8  -5   7    0.00   16.20
  -7  -5   7  293.87   16.10
  -6  -5   7  146.59    7.80
  -5  -5   7  248.28    8.50
  -4  -5   7    6.20    3.90
  -3  -5   7  266.27    9.40
  -2  -5   7    0.00    5.90
  -1  -5   7  582.34    8.10
   0  -5   7   26.00    3.30
   1  -5   7   39.00    7.30
   2  -5   7   10.90    5.60
   3  -5   7  367.96    9.90
   4  -5   7    4.70    4.30
   5  -5   7    4.30    4.50
   6  -5   7  188.78    8.70
   7  -5   7   22.00   13.30
   8  -5   7   36.20   20.90
   9  -5   7   44.70   18.80
  10  -5   7   82.69   15.50
 -10  -4   7    0.00   11.60
  -9  -4   7   49.80   13.20
  -8  -4   7   98.89   18.20
  -7  -4   7  320.17   13.40
  -6  -4   7   51.19    5.50
  -5  -4   7  258.67    7.50
  -4  -4   7    5.60    3.10
  -3  -4   7 1146.89   11.20
  -2  -4   7  211.28    7.50
  -1  -4   7  218.58   11.70
   0  -4   7   46.60    4.70
   1  -4   7 1052.99   11.90
   2  -4   7   26.40    7.10
   3  -4   7  169.58    8.60
   4  -4   7 1168.48   10.80
   5  -4   7  288.37    8.10
   6  -4   7  310.77   10.20
   7  -4   7   57.89   11.30
   8  -4   7  351.06   17.10
   9  -4   7    1.10   13.80
  10  -4   7   33.80   15.50
 -11  -3   7  199.28   27.50
 -10  -3   7    1.20    9.80
  -9  -3   7   72.99   16.50
  -8  -3   7   79.19   15.20
  -7  -3   7 1185.08   20.60
  -6  -3   7   49.00    5.30
  -5  -3   7   89.69    5.50
  -4  -3   7   57.09    4.00
  -3  -3   7 1500.85   12.40
  -2  -3   7  380.56    8.70
  -1  -3   7  336.97   10.10
   0  -3   7  586.14   10.90
   1  -3   7  716.93   10.20
   2  -3   7  274.67    8.40
   3  -3   7  164.98    7.50
   4  -3   7  112.89    4.50
   5  -3   7   33.40    4.50
   6  -3   7    2.90    4.30
   7  -3   7  249.78   12.70
   8  -3   7   52.79   17.30
   9  -3   7  291.87   16.20
  10  -3   7   36.10   15.70
 -11  -2   7   69.39   19.80
 -10  -2   7  110.09   15.40
  -9  -2   7   17.60   12.10
  -8  -2   7  122.69   14.60
  -7  -2   7   64.09   10.60
  -6  -2   7   49.00    4.60
  -5  -2   7   93.99    4.90
  -4  -2   7  203.98    5.60
  -3  -2   7 1945.21   14.70
  -2  -2   7  127.79    7.40
  -1  -2   7 1153.48   19.90
   0  -2   7 1014.10   15.60
   1  -2   7 2543.35   20.40
   2  -2   7   89.49    7.10
   3  -2   7  841.42   11.60
   4  -2   7  124.29    4.80
   5  -2   7  711.03    9.50
   6  -2   7   13.50    4.30
   7  -2   7  108.29   11.10
   8  -2   7    5.20   15.80
   9  -2   7    0.00   13.80
  10  -2   7    0.00   12.10
  11  -2   7   43.20   23.70
 -11  -1   7  208.68   25.30
 -10  -1   7   22.60   12.80
  -9  -1   7   72.59   15.60
  -8  -1   7   16.30   14.20
  -7  -1   7 1175.58   17.70
  -6  -1   7  125.89    5.40
  -5  -1   7   17.60    2.90
  -4  -1   7  237.98    5.30
  -3  -1   7 1312.37   13.40
  -2  -1   7   39.10    6.00
  -1  -1   7 1004.40   10.90
   0  -1   7  101.39    5.00
   1  -1   7  217.18   11.20
   2  -1   7  187.68    5.90
   3  -1   7 2364.36   16.30
   4  -1   7   67.09    3.60
   5  -1   7  391.66    7.00
   6  -1   7   67.69    4.70
   7  -1   7  549.25   14.70
   8  -1   7    0.00   18.20
   9  -1   7  226.98   21.30
  10  -1   7    0.80   12.70
  11  -1   7   78.79   23.90
 -11   0   7   47.80   19.90
 -10   0   7    0.00   10.80
  -9   0   7  314.27   18.80
  -8   0   7   77.79   23.50
  -7   0   7 1472.65   18.80
  -6   0   7    3.70    3.10
  -5   0   7 1714.63   11.60
  -4   0   7    1.30    2.20
  -3   0   7 5485.25   25.60
  -2   0   7    4.70    4.10
  -1   0   7 3718.03   36.20
   0   0   7    1.10    2.20
   1   0   7 4471.85   37.80
   2   0   7    0.40    4.10
   3   0   7  466.55   11.70
   4   0   7    1.90    2.00
   5   0   7  183.68    4.80
   6   0   7    3.90    3.80
   7   0   7    4.80   10.50
   8   0   7    0.00   14.10
   9   0   7   61.39   17.30
  10   0   7   42.80   15.30
  11   0   7   12.00   20.30
 -11   1   7  171.18   23.50
 -10   1   7    0.40   14.10
  -9   1   7   65.99   16.10
  -8   1   7   33.20   16.10
  -7   1   7 1215.58   20.20
  -6   1   7  118.49    5.40
  -5   1   7   17.70    3.10
  -4   1   7  239.78    4.80
  -3   1   7 1292.57   13.40
  -2   1   7   47.70    5.60
  -1   1   7 1071.59    9.70
   0   1   7  103.29    3.20
   1   1   7  131.49    9.80
   2   1   7  167.68    5.60
   3   1   7 2373.76   16.40
   4   1   7   74.59    3.20
   5   1   7  393.16    6.60
   6   1   7   69.09    5.30
   7   1   7  535.25   15.30
   8   1   7    0.20   23.20
   9   1   7  164.38   21.30
  10   1   7    4.80   12.90
  11   1   7    0.00   21.20
 -11   2   7    0.00   20.30
 -10   2   7   67.49   16.00
  -9   2   7    1.10   16.60
  -8   2   7   99.59   16.00
  -7   2   7   66.59   12.60
  -6   2   7   50.49    4.40
  -5   2   7   89.89    3.90
  -4   2   7  206.28    4.90
  -3   2   7 1883.61   14.20
  -2   2   7  120.39    5.90
  -1   2   7 1398.26   18.10
   0   2   7 1004.40   10.40
   1   2   7 2367.36   18.60
   2   2   7   77.29    6.10
   3   2   7  825.32   12.50
   4   2   7  121.09    4.10
   5   2   7  724.63    8.20
   6   2   7   17.40    4.20
   7   2   7  106.29   14.20
   8   2   7    6.40   17.10
   9   2   7    7.20   17.10
  10   2   7    4.10   13.40
  11   2   7   58.39   22.30
 -11   3   7  180.68   24.00
 -10   3   7    0.00   12.90
  -9   3   7  144.49   22.30
  -8   3   7   76.99   16.00
  -7   3   7 1169.48   20.20
  -6   3   7   52.69    4.80
  -5   3   7   81.99    4.10
  -4   3   7   62.29    3.30
  -3   3   7 1535.15   11.80
  -2   3   7  387.06    7.00
  -1   3   7  362.86    9.30
   0   3   7  593.04    9.10
   1   3   7  705.03    9.50
   2   3   7  274.47    6.80
   3   3   7  179.38    6.40
   4   3   7  102.69    4.30
   5   3   7   33.50    3.40
   6   3   7    6.00    3.70
   7   3   7  257.77   14.30
   8   3   7    0.00   18.50
   9   3   7  243.88   21.30
  10   3   7   94.49   17.00
 -10   4   7    0.00   14.40
  -9   4   7   96.49   18.50
  -8   4   7  103.49   19.60
  -7   4   7  303.17   13.80
  -6   4   7   41.60    4.90
  -5   4   7  261.87    6.60
  -4   4   7    4.40    2.90
  -3   4   7 1210.28   11.30
  -2   4   7  230.58    6.50
  -1   4   7  274.47   10.80
   0   4   7   42.50    3.70
   1   4   7 1016.80   11.10
   2   4   7    2.60    5.90
   3   4   7  183.38    7.20
   4   4   7 1146.79   10.90
   5   4   7  289.47    7.40
   6   4   7  313.97    8.50
   7   4   7   42.60   16.50
   8   4   7  339.27   20.30
   9   4   7   19.30   16.90
  10   4   7   73.69   16.30
 -10   5   7  126.89   15.60
  -9   5   7   72.79   20.80
  -8   5   7    0.00   16.70
  -7   5   7  341.87   16.60
  -6   5   7  142.29    8.10
  -5   5   7  248.68    7.20
  -4   5   7    5.50    3.20
  -3   5   7  271.57    8.30
  -2   5   7    7.50    5.30
  -1   5   7  624.54    7.50
   0   5   7   25.50    3.20
   1   5   7   32.20    7.40
   2   5   7    0.90    5.00
   3   5   7  384.06    8.70
   4   5   7    4.80    3.30
   5   5   7    5.80    3.80
   6   5   7  194.08   10.40
   7   5   7   42.80   18.30
   8   5   7   32.60   23.50
   9   5   7  175.98   26.80
  10   5   7   96.69   15.60
 -10   6   7   47.90   17.60
  -9   6   7   43.50   17.20
  -8   6   7  199.68   17.90
  -7   6   7   19.40   15.70
  -6   6   7  183.28    9.60
  -5   6   7   18.80    5.60
  -4   6   7 1100.59   13.50
  -3   6   7   10.30    5.30
  -2   6   7  147.69    7.10
  -1   6   7   84.49    5.70
   0   6   7 1068.59   13.70
   1   6   7  135.29    5.70
   2   6   7   52.49    7.10
   3   6   7   15.20    5.00
   4   6   7  389.96    9.20
   5   6   7  165.18    8.40
   6   6   7    7.40    7.30
   7   6   7   35.40   19.10
   8   6   7   98.69   17.30
   9   6   7    0.00   18.20
  10   6   7    0.00   16.80
 -10   7   7  298.27   24.20
  -9   7   7  108.59   21.90
  -8   7   7  128.39   20.50
  -7   7   7    0.10   15.80
  -6   7   7  275.67   11.80
  -5   7   7  129.19    8.90
  -4   7   7   41.40    5.20
  -3   7   7  558.44   11.60
  -2   7   7  185.68    8.70
  -1   7   7  289.37   12.70
   0   7   7   24.60    4.30
   1   7   7  914.81   13.30
   2   7   7   44.30    8.80
   3   7   7   77.79    8.80
   4   7   7    4.20    4.60
   5   7   7  114.59    8.20
   6   7   7  194.98   12.30
   7   7   7   47.80   18.50
   8   7   7   37.20   16.50
   9   7   7   29.70   22.50
  -9   8   7    0.00   18.70
  -8   8   7   12.00   18.30
  -7   8   7   13.50   15.80
  -6   8   7    0.00    7.60
  -5   8   7   33.00    7.30
  -4   8   7  242.18    9.20
  -3   8   7    3.90    7.40
  -2   8   7   13.10    8.70
  -1   8   7   69.89    8.00
   0   8   7 1170.38   19.50
   1   8   7  101.29    8.30
   2   8   7  122.89    8.90
   3   8   7    3.70    8.30
   4   8   7  904.01   14.10
   5   8   7  240.08   11.30
   6   8   7  117.69   12.50
   7   8   7   35.30   20.60
   8   8   7  182.48   19.70
   9   8   7   72.89   21.80
  -9   9   7  147.09   24.20
  -8   9   7    0.00   19.20
  -7   9   7   42.40   19.60
  -6   9   7  280.97   14.90
  -5   9   7  296.67   13.70
  -4   9   7   40.20    6.10
  -3   9   7   14.50   11.00
  -2   9   7  137.99   10.80
  -1   9   7  271.07   12.10
   0   9   7   11.50    6.40
   1   9   7   87.49   11.90
   2   9   7   44.60   10.80
   3   9   7    1.30   11.40
   4   9   7   87.89    7.20
   5   9   7    4.00    7.20
   6   9   7  201.68   14.90
   7   9   7    2.00   19.80
   8   9   7   55.69   21.10
  -8  10   7  267.47   22.10
  -7  10   7   23.40   21.50
  -6  10   7  258.17   18.30
  -5  10   7    7.10    7.90
  -4  10   7 1182.28   19.30
  -3  10   7   25.60   14.30
  -2  10   7  368.36   14.50
  -1  10   7  316.37   14.30
   0  10   7 1304.67   25.90
   1  10   7   87.09   14.60
   2  10   7  112.49   14.20
   3  10   7  258.77   14.20
   4  10   7  385.16   15.30
   5  10   7    9.40    8.00
   6  10   7   25.40   15.10
   7  10   7    0.30   23.20
   8  10   7    0.00   22.30
  -7  11   7    0.00   25.90
  -6  11   7  135.49   16.80
  -5  11   7   92.39   11.10
  -4  11   7    7.40    6.80
  -3  11   7   55.49   14.20
  -2  11   7    0.00   15.30
  -1  11   7   58.29   13.20
   0  11   7  219.98   15.40
   1  11   7    0.00   13.10
   2  11   7  283.27   16.00
   3  11   7   82.39   14.10
   4  11   7  187.28   12.90
   5  11   7   43.90   10.10
   6  11   7  323.67   22.00
   7  11   7  106.09   24.50
  -6  12   7    5.60   15.90
  -5  12   7  118.29   12.30
  -4  12   7  302.57   15.90
  -3  12   7  115.59   22.60
  -2  12   7   63.29   16.60
  -1  12   7  101.69   15.00
   0  12   7  512.85   21.70
   1  12   7   31.80   15.00
   2  12   7   47.70   16.80
   3  12   7  164.48   22.10
   4  12   7  187.58   13.00
   5  12   7   40.30   10.20
   6  12   7    0.00   13.80
  -5  13   7   44.50   11.90
  -4  13   7   56.79   17.30
  -3  13   7    0.30   26.40
  -2  13   7   26.80   19.10
  -1  13   7   13.10   14.30
   0  13   7    6.30    9.90
   1  13   7    0.30   14.30
   2  13   7    0.00   18.40
   3  13   7   16.60   25.20
   4  13   7    4.90   14.80
   5  13   7   11.00    9.40
  -4  14   7   41.30   13.90
  -3  14   7    0.00   32.20
  -2  14   7   17.80   21.60
  -1  14   7   51.49   18.10
   0  14   7  120.79   18.20
   1  14   7    0.00   17.20
   2  14   7    0.00   21.20
   3  14   7  283.07   31.10
  -1  15   7   44.50   19.30
   0  15   7   20.90   13.90
  -3 -14   8    2.10   22.10
  -2 -14   8   43.40   23.10
  -1 -14   8   40.50   20.20
   0 -14   8   32.80   12.00
   1 -14   8    0.00   21.80
   2 -14   8    0.00   25.40
   3 -14   8   28.80   21.40
  -5 -13   8  136.99   17.00
  -4 -13   8   18.60   15.00
  -3 -13   8  150.08   24.70
  -2 -13   8   52.19   23.30
  -1 -13   8  432.26   24.20
   0 -13   8   34.00   11.40
   1 -13   8  162.78   25.10
   2 -13   8    0.00   25.00
   3 -13   8  150.38   24.10
   4 -13   8    4.70   14.90
   5 -13   8   64.79   36.20
  -6 -12   8   68.09   15.70
  -5 -12   8   12.70   11.50
  -4 -12   8    9.40   12.40
  -3 -12   8   15.30   19.00
  -2 -12   8  278.67   25.40
  -1 -12   8   28.90   16.20
   0 -12   8    0.60    8.80
   1 -12   8  138.09   16.10
   2 -12   8  194.98   25.80
   3 -12   8   47.50   18.90
   4 -12   8    0.60   10.70
   5 -12   8  293.27   21.10
   6 -12   8   19.00   14.30
  -7 -11   8   25.80   30.20
  -6 -11   8  115.39   17.10
  -5 -11   8  385.26   20.90
  -4 -11   8   17.30   11.80
  -3 -11   8   70.09   18.20
  -2 -11   8  102.59   19.10
  -1 -11   8  233.28   15.80
   0 -11   8   38.40    9.20
   1 -11   8   14.50   15.50
   2 -11   8    0.00   19.50
   3 -11   8    6.80   15.90
   4 -11   8   22.10   12.20
   5 -11   8   38.50   12.70
   6 -11   8    3.90   12.90
   7 -11   8   21.40   18.20
  -8 -10   8   85.69   21.70
  -7 -10   8   33.90   20.20
  -6 -10   8   42.70   11.90
  -5 -10   8   51.79   12.00
  -4 -10   8  198.48   16.40
  -3 -10   8   43.90   19.70
  -2 -10   8   19.90   17.20
  -1 -10   8  175.18   16.70
   0 -10   8   91.69   10.50
   1 -10   8  431.36   17.30
   2 -10   8  119.29   16.60
   3 -10   8  317.07   22.20
   4 -10   8   61.29   12.80
   5 -10   8  462.55   22.40
   6 -10   8  130.69   15.60
   7 -10   8   18.10   25.80
  -8  -9   8   39.60   23.20
  -7  -9   8   81.69   18.20
  -6  -9   8   82.19   10.80
  -5  -9   8  527.25   16.90
  -4  -9   8   58.59    9.80
  -3  -9   8  239.68   22.30
  -2  -9   8  386.26   17.20
  -1  -9   8  919.51   22.30
   0  -9   8  344.27   14.80
   1  -9   8  402.56   22.30
   2  -9   8  101.99   17.00
   3  -9   8  389.56   24.60
   4  -9   8  242.68   13.90
   5  -9   8   36.40    8.70
   6  -9   8   15.20    9.20
   7  -9   8    8.30   22.40
   8  -9   8   11.50   22.40
  -9  -8   8    0.10   17.50
  -8  -8   8   23.20   21.70
  -7  -8   8  149.09   18.30
  -6  -8   8    4.70    7.20
  -5  -8   8   14.80    6.70
  -4  -8   8   76.99    8.30
  -3  -8   8    4.50   11.30
  -2  -8   8  204.18   14.50
  -1  -8   8  129.69   13.20
   0  -8   8   62.99    8.10
   1  -8   8  181.88   13.30
   2  -8   8  102.39   14.40
   3  -8   8  121.39   13.90
   4  -8   8    9.60    6.50
   5  -8   8  849.22   18.40
   6  -8   8   40.90    9.50
   7  -8   8  118.49   23.30
   8  -8   8   55.89   21.50
   9  -8   8  430.26   22.90
  -9  -7   8  187.58   18.90
  -8  -7   8   64.89   19.10
  -7  -7   8  163.48   18.10
  -6  -7   8  266.67   13.40
  -5  -7   8  719.13   17.10
  -4  -7   8   52.49    7.00
  -3  -7   8   91.69    9.60
  -2  -7   8  142.19   10.80
  -1  -7   8  469.05   14.70
   0  -7   8   87.29    8.20
   1  -7   8  137.79   14.60
   2  -7   8   80.89   11.20
   3  -7   8  194.68   11.40
   4  -7   8    7.30    6.20
   5  -7   8    5.60    6.40
   6  -7   8  344.67   14.10
   7  -7   8   23.00   17.80
   8  -7   8    0.00   20.40
   9  -7   8    7.00   15.80
 -10  -6   8   10.40   13.10
  -9  -6   8   48.90   16.20
  -8  -6   8   41.20   17.20
  -7  -6   8   16.40   14.10
  -6  -6   8   27.10    7.30
  -5  -6   8  178.28    9.40
  -4  -6   8   37.30    4.90
  -3  -6   8  173.98    9.40
  -2  -6   8   40.40    8.30
  -1  -6   8  440.76   13.10
   0  -6   8  149.19    6.80
   1  -6   8  452.65   13.40
   2  -6   8   23.10    8.30
   3  -6   8   18.60    8.40
   4  -6   8   11.10    5.00
   5  -6   8  252.77   10.50
   6  -6   8   79.19    8.30
   7  -6   8    0.00   18.50
   8  -6   8   20.00   17.10
   9  -6   8   23.90   19.20
 -10  -5   8   91.89   15.80
  -9  -5   8  321.07   19.30
  -8  -5   8  592.84   21.40
  -7  -5   8  190.58   16.10
  -6  -5   8   50.99    6.60
  -5  -5   8  702.33   13.20
  -4  -5   8  434.46   11.00
  -3  -5   8  135.79    8.10
  -2  -5   8   56.59    7.70
  -1  -5   8  574.84    8.70
   0  -5   8    3.00    2.90
   1  -5   8   59.39    8.10
   2  -5   8  112.69    7.30
   3  -5   8   71.99    7.60
   4  -5   8  368.36   11.60
   5  -5   8   17.70    5.20
   6  -5   8   26.30    6.50
   7  -5   8   39.20   16.80
   8  -5   8  167.48   19.40
   9  -5   8   75.99   17.90
  10  -5   8    5.90   14.90
 -10  -4   8   94.99   15.60
  -9  -4   8   16.60   14.10
  -8  -4   8    4.60   16.40
  -7  -4   8   46.50   11.60
  -6  -4   8   47.20    6.70
  -5  -4   8   74.29    5.70
  -4  -4   8  161.58    6.80
  -3  -4   8   17.10    5.30
  -2  -4   8  242.48    9.00
  -1  -4   8   32.00    5.40
   0  -4   8  413.16   10.10
   1  -4   8   55.49    5.40
   2  -4   8  250.57    8.80
   3  -4   8   23.00    5.20
   4  -4   8  172.58    7.10
   5  -4   8  135.29    6.90
   6  -4   8   51.29    7.10
   7  -4   8    6.60   10.90
   8  -4   8   25.10   15.70
   9  -4   8  358.16   21.70
  10  -4   8    0.60   16.80
 -10  -3   8  154.28   15.50
  -9  -3   8   58.09   15.80
  -8  -3   8  385.56   17.10
  -7  -3   8    3.80   11.50
  -6  -3   8   21.20    5.50
  -5  -3   8    6.60    3.90
  -4  -3   8 1128.79   11.50
  -3  -3   8   65.29    5.60
  -2  -3   8 1117.69   14.80
  -1  -3   8   36.80    5.20
   0  -3   8  503.05   11.50
   1  -3   8   11.30    5.00
   2  -3   8  939.51   14.30
   3  -3   8  106.49    5.80
   4  -3   8    8.10    3.40
   5  -3   8   60.69    4.70
   6  -3   8  598.64   12.00
   7  -3   8    0.10   13.20
   8  -3   8  128.39   17.20
   9  -3   8   29.50   15.50
  10  -3   8    9.90   11.80
 -11  -2   8   51.09   16.90
 -10  -2   8   17.20   12.40
  -9  -2   8   51.49   14.50
  -8  -2   8  379.16   16.30
  -7  -2   8   61.29   11.20
  -6  -2   8  164.38    7.40
  -5  -2   8   52.59    4.50
  -4  -2   8   86.69    4.50
  -3  -2   8   47.40    5.50
  -2  -2   8    0.00   13.80
  -1  -2   8   76.09    5.60
   0  -2   8  109.19    5.10
   1  -2   8   26.00    5.30
   2  -2   8 1386.36   13.80
   3  -2   8   59.99    5.50
   4  -2   8 1336.27   11.70
   5  -2   8   39.50    3.80
   6  -2   8  786.32   12.80
   7  -2   8   21.00   15.20
   8  -2   8  515.35   21.60
   9  -2   8    0.00   17.50
  10  -2   8  247.78   20.60
 -11  -1   8   22.90   22.50
 -10  -1   8   19.10   12.80
  -9  -1   8  129.99   21.10
  -8  -1   8  845.52   19.20
  -7  -1   8   83.59   13.00
  -6  -1   8  149.69    6.20
  -5  -1   8   27.70    3.20
  -4  -1   8 1535.95   11.30
  -3  -1   8  164.98    5.80
  -2  -1   8  747.43   13.70
  -1  -1   8  368.26    7.90
   0  -1   8  398.36    8.80
   1  -1   8  254.67    7.90
   2  -1   8 1261.57   14.10
   3  -1   8   35.30    5.20
   4  -1   8  202.38    5.20
   5  -1   8   41.50    3.50
   6  -1   8   88.69    5.80
   7  -1   8    2.70    9.50
   8  -1   8  554.84   19.70
   9  -1   8    0.00   17.40
  10  -1   8    0.00   14.30
 -11   0   8    0.00   20.10
 -10   0   8   76.59   15.20
  -9   0   8    0.00   17.30
  -8   0   8  101.59   15.30
  -7   0   8   22.20   11.20
  -6   0   8   12.10    4.00
  -5   0   8    1.60    2.50
  -4   0   8   31.40    3.10
  -3   0   8    3.10    4.40
  -2   0   8 1401.76   16.10
  -1   0   8    3.40    4.10
   0   0   8 2288.17   24.00
   1   0   8    0.50    4.20
   2   0   8 1276.97   15.80
   3   0   8    6.10    4.60
   4   0   8 1001.30    9.20
   5   0   8    3.90    3.00
   6   0   8  978.30   13.20
   7   0   8    0.00   21.00
   8   0   8  180.38   16.00
   9   0   8   32.60   18.00
  10   0   8    3.50   12.30
 -11   1   8   90.29   21.50
 -10   1   8    0.00   12.70
  -9   1   8  199.98   21.40
  -8   1   8  911.51   24.40
  -7   1   8   88.39   15.80
  -6   1   8  154.98    6.60
  -5   1   8   25.00    3.50
  -4   1   8 1518.65   11.00
  -3   1   8  165.98    4.80
  -2   1   8  935.61   13.90
  -1   1   8  424.26    7.40
   0   1   8  403.76    6.00
   1   1   8  192.88    7.60
   2   1   8 1056.69   14.20
   3   1   8   29.60    3.20
   4   1   8  198.28    5.00
   5   1   8   38.30    4.00
   6   1   8   93.99    6.30
   7   1   8    6.40   13.20
   8   1   8  629.14   20.70
   9   1   8   23.50   17.70
  10   1   8   14.40   14.50
 -11   2   8   44.80   17.80
 -10   2   8   13.10   13.30
  -9   2   8   28.70   17.10
  -8   2   8  406.36   18.40
  -7   2   8  101.59   14.50
  -6   2   8  157.38    6.90
  -5   2   8   54.59    4.40
  -4   2   8   85.89    4.00
  -3   2   8   49.40    4.00
  -2   2   8   82.49   11.60
  -1   2   8   88.39    5.00
   0   2   8  105.19    3.90
   1   2   8   17.40    5.40
   2   2   8 1323.77   10.70
   3   2   8   59.99    5.40
   4   2   8 1336.87   10.80
   5   2   8   40.00    4.60
   6   2   8  770.12   14.00
   7   2   8    0.00   17.60
   8   2   8  510.75   21.10
   9   2   8    0.00   18.80
  10   2   8  198.08   21.80
 -10   3   8   72.79   17.10
  -9   3   8   75.29   21.10
  -8   3   8  434.56   18.50
  -7   3   8   20.40   14.20
  -6   3   8   16.70    4.70
  -5   3   8    4.60    3.40
  -4   3   8 1128.39   10.50
  -3   3   8   65.79    6.10
  -2   3   8 1146.89   14.60
  -1   3   8   49.00    4.60
   0   3   8  511.75    7.70
   1   3   8   11.00    4.70
   2   3   8  929.71   14.90
   3   3   8  112.39    6.70
   4   3   8    1.20    2.80
   5   3   8   61.49    5.00
   6   3   8  591.74   12.10
   7   3   8    0.00   16.40
   8   3   8  183.18   19.10
   9   3   8   24.80   21.90
  10   3   8    0.00   15.20
 -10   4   8   29.40   16.70
  -9   4   8    0.00   16.70
  -8   4   8    0.00   19.20
  -7   4   8   58.79   15.20
  -6   4   8   45.30    6.10
  -5   4   8   82.09    5.50
  -4   4   8  165.68    6.50
  -3   4   8   16.00    4.60
  -2   4   8  267.27    8.70
  -1   4   8   45.90    5.40
   0   4   8  415.16    8.40
   1   4   8   36.50    5.50
   2   4   8  223.88    8.40
   3   4   8   22.00    4.30
   4   4   8  165.28    7.20
   5   4   8  145.59    7.00
   6   4   8   56.49    6.80
   7   4   8    2.60   17.90
   8   4   8   75.99   19.40
   9   4   8  437.66   28.60
  10   4   8   77.69   18.20
 -10   5   8   61.59   16.30
  -9   5   8  216.08   25.20
  -8   5   8  601.24   22.70
  -7   5   8  172.08   17.10
  -6   5   8   42.30    9.10
  -5   5   8  683.83   11.80
  -4   5   8  451.65    8.90
  -3   5   8  147.19    6.40
  -2   5   8   49.30    7.80
  -1   5   8  569.34    9.30
   0   5   8    6.40    3.10
   1   5   8   81.09    9.50
   2   5   8  120.69    7.50
   3   5   8   81.59    6.30
   4   5   8  346.77    9.00
   5   5   8   16.00    5.10
   6   5   8   26.20    8.70
   7   5   8    0.00   20.30
   8   5   8  196.28   19.80
   9   5   8   19.50   23.00
  10   5   8   71.39   17.00
 -10   6   8   20.20   16.80
  -9   6   8   90.09   17.50
  -8   6   8   16.10   17.10
  -7   6   8   31.70   18.10
  -6   6   8   20.80    7.50
  -5   6   8  161.88    8.50
  -4   6   8   37.50    5.30
  -3   6   8  190.58    9.30
  -2   6   8   56.39    7.40
  -1   6   8  419.36   11.30
   0   6   8  142.29    5.90
   1   6   8  481.55   11.60
   2   6   8    3.10    7.50
   3   6   8    8.40    7.80
   4   6   8   15.20    5.10
   5   6   8  225.18    9.60
   6   6   8   83.59   11.50
   7   6   8    0.00   20.60
   8   6   8   47.00   18.40
   9   6   8   33.00   18.90
  -9   7   8  207.08   21.20
  -8   7   8   11.20   15.90
  -7   7   8   99.79   18.30
  -6   7   8  247.58   13.10
  -5   7   8  700.73   15.10
  -4   7   8   47.80    5.80
  -3   7   8   74.89   11.10
  -2   7   8  124.99    9.50
  -1   7   8  490.35   11.10
   0   7   8   87.59    6.90
   1   7   8  141.99   11.00
   2   7   8  114.99    9.20
   3   7   8  212.88   11.10
   4   7   8    6.90    5.10
   5   7   8    8.80    5.90
   6   7   8  337.87   14.50
   7   7   8    3.00   17.60
   8   7   8    0.00   16.80
   9   7   8   13.30   18.40
  -9   8   8    0.00   20.10
  -8   8   8    0.00   18.20
  -7   8   8  116.49   19.90
  -6   8   8    3.00    9.60
  -5   8   8   11.40    6.80
  -4   8   8   75.29    6.90
  -3   8   8    2.60    8.10
  -2   8   8  146.99   11.40
  -1   8   8   86.19   10.30
   0   8   8   61.99    8.30
   1   8   8  215.98   10.20
   2   8   8  153.48   11.50
   3   8   8  150.78   11.90
   4   8   8    6.50    5.30
   5   8   8  867.11   16.90
   6   8   8   31.60   11.00
   7   8   8  234.88   22.70
   8   8   8   41.70   19.50
   9   8   8  460.45   27.70
  -8   9   8    0.00   20.30
  -7   9   8   55.89   19.80
  -6   9   8   97.29   12.00
  -5   9   8  546.35   17.40
  -4   9   8   44.50    7.40
  -3   9   8  224.18   16.50
  -2   9   8  280.37   14.80
  -1   9   8  894.51   20.60
   0   9   8  359.76   14.40
   1   9   8  427.46   21.10
   2   9   8  180.68   14.70
   3   9   8  434.96   16.30
   4   9   8  241.48   11.40
   5   9   8   41.00    9.20
   6   9   8    0.90    9.70
   7   9   8    0.00   23.50
   8   9   8    7.60   21.90
  -8  10   8  103.79   21.80
  -7  10   8  152.68   23.90
  -6  10   8   36.60   20.60
  -5  10   8   58.79   10.90
  -4  10   8  199.08   12.60
  -3  10   8   96.29   15.50
  -2  10   8    3.60   13.70
  -1  10   8  246.08   16.50
   0  10   8   92.49    9.90
   1  10   8  363.16   17.10
   2  10   8  120.39   14.30
   3  10   8  305.17   15.40
   4  10   8   71.49   12.90
   5  10   8  455.65   20.10
   6  10   8  117.49   16.00
   7  10   8   22.60   24.40
  -7  11   8   34.10   25.20
  -6  11   8  113.09   19.20
  -5  11   8  446.96   19.80
  -4  11   8    8.20   10.00
  -3  11   8   49.90   15.10
  -2  11   8   80.29   14.30
  -1  11   8  204.58   16.30
   0  11   8   28.40   10.80
   1  11   8   78.69   16.30
   2  11   8    0.00   14.80
   3  11   8    8.00   15.40
   4  11   8   27.20   11.20
   5  11   8   58.49   10.80
   6  11   8    0.60   16.00
   7  11   8    4.40   25.40
  -6  12   8  104.39   20.20
  -5  12   8   54.79   11.90
  -4  12   8    8.10   13.50
  -3  12   8   19.60   19.30
  -2  12   8  301.37   20.40
  -1  12   8   61.69   16.20
   0  12   8    7.60   11.30
   1  12   8  144.19   16.20
   2  12   8  188.98   20.50
   3  12   8   39.00   20.40
   4  12   8    6.90   12.10
   5  12   8  257.77   14.90
   6  12   8   12.30   13.70
  -5  13   8  143.99   15.60
  -4  13   8   16.70   15.40
  -3  13   8  171.48   26.30
  -2  13   8   10.20   19.60
  -1  13   8  450.95   21.50
   0  13   8   29.70   11.30
   1  13   8  182.68   21.40
   2  13   8   46.50   19.00
   3  13   8  126.19   26.60
   4  13   8   15.80   14.90
   5  13   8   33.10   16.90
  -3  14   8   43.30   29.30
  -2  14   8    0.00   22.70
  -1  14   8    0.00   17.80
   0  14   8   46.70   15.10
   1  14   8   36.10   17.20
   2  14   8   88.59   22.70
   3  14   8    0.00   28.20
  -2 -14   9   14.20   17.20
  -1 -14   9    0.00   20.70
   0 -14   9    1.50   13.20
   1 -14   9   67.09   22.70
   2 -14   9   38.20   29.50
  -4 -13   9    7.00   13.50
  -3 -13   9  130.09   25.00
  -2 -13   9    0.00   21.50
  -1 -13   9   95.89   21.50
   0 -13   9  181.58   21.60
   1 -13   9   84.59   23.40
   2 -13   9  114.89   23.00
   3 -13   9  176.68   25.00
   4 -13   9  430.76   24.20
  -6 -12   9  128.99   24.30
  -5 -12   9   45.60   13.40
  -4 -12   9   15.50   14.60
  -3 -12   9   49.20   19.70
  -2 -12   9  177.38   23.90
  -1 -12   9   36.30   16.30
   0 -12   9   52.69   12.10
   1 -12   9    0.00   17.20
   2 -12   9   92.19   24.60
   3 -12   9   39.70   18.50
   4 -12   9   13.80   14.00
   5 -12   9    4.60   11.30
  -7 -11   9    3.70   35.30
  -6 -11   9   49.70   15.00
  -5 -11   9   23.80   11.70
  -4 -11   9  154.98   15.40
  -3 -11   9   70.29   19.60
  -2 -11   9  137.79   20.70
  -1 -11   9   91.09   16.80
   0 -11   9  504.15   19.60
   1 -11   9   39.20   17.80
   2 -11   9    5.90   21.20
   3 -11   9   47.00   18.30
   4 -11   9  288.77   18.60
   5 -11   9   18.50   11.30
   6 -11   9    8.20   13.40
  -7 -10   9    0.00   25.80
  -6 -10   9  295.17   22.10
  -5 -10   9  184.58   15.90
  -4 -10   9   50.79   11.80
  -3 -10   9   63.59   17.90
  -2 -10   9  283.87   21.20
  -1 -10   9  152.88   13.50
   0 -10   9    4.40    7.00
   1 -10   9   65.99   13.70
   2 -10   9   34.40   21.70
   3 -10   9   52.29   17.30
   4 -10   9   29.10   11.20
   5 -10   9   13.60   11.50
   6 -10   9   52.19   15.80
   7 -10   9   72.69   32.50
  -8  -9   9   61.49   21.30
  -7  -9   9   45.70   21.50
  -6  -9   9   18.10    8.90
  -5  -9   9   16.50    9.40
  -4  -9   9   71.19   10.40
  -3  -9   9    3.50   17.30
  -2  -9   9    0.00   15.60
  -1  -9   9   61.89   12.40
   0  -9   9  617.34   19.10
   1  -9   9  117.19   12.60
   2  -9   9  158.78   16.80
   3  -9   9  684.83   24.40
   4  -9   9  794.42   20.00
   5  -9   9  115.79   12.20
   6  -9   9   90.79   12.60
   7  -9   9  211.98   28.50
   8  -9   9  289.77   29.40
  -9  -8   9   93.59   22.70
  -8  -8   9    0.00   20.60
  -7  -8   9  184.68   22.60
  -6  -8   9  606.14   18.60
  -5  -8   9   63.59    8.10
  -4  -8   9  247.28   11.80
  -3  -8   9   39.00   13.60
  -2  -8   9  458.15   19.20
  -1  -8   9   89.59   10.40
   0  -8   9   16.90    7.00
   1  -8   9    0.00   10.60
   2  -8   9  205.18   20.20
   3  -8   9    3.40   12.40
   4  -8   9    7.60    6.40
   5  -8   9   14.30    7.40
   6  -8   9   53.49    9.10
   7  -8   9    0.00   19.50
   8  -8   9   68.29   22.90
  -9  -7   9   10.20   15.90
  -8  -7   9   67.19   19.70
  -7  -7   9    3.50   17.80
  -6  -7   9  223.18   12.40
  -5  -7   9    6.70    6.30
  -4  -7   9  560.24   14.50
  -3  -7   9  159.28   13.20
  -2  -7   9  340.87   17.20
  -1  -7   9   39.50   10.30
   0  -7   9 1025.70   21.90
   1  -7   9  116.89   10.50
   2  -7   9  148.49   18.00
   3  -7   9   89.59   13.40
   4  -7   9  751.92   15.70
   5  -7   9   30.40    7.40
   6  -7   9    4.60    6.90
   7  -7   9    0.00   21.00
   8  -7   9  195.38   22.00
   9  -7   9   76.09   19.00
  -9  -6   9   53.29   18.70
  -8  -6   9   38.30   17.40
  -7  -6   9  154.88   18.70
  -6  -6   9   82.79    8.80
  -5  -6   9    9.10    5.70
  -4  -6   9  205.48    9.70
  -3  -6   9   73.39    9.10
  -2  -6   9   61.99   11.00
  -1  -6   9  241.58    8.80
   0  -6   9  416.16   11.40
   1  -6   9   30.00    8.90
   2  -6   9  155.28   11.60
   3  -6   9   47.70    8.80
   4  -6   9  337.77   11.80
   5  -6   9   16.30    6.20
   6  -6   9  121.29    9.70
   7  -6   9   41.60   20.60
   8  -6   9   81.89   22.80
   9  -6   9   28.80   22.10
 -10  -5   9   58.89   15.30
  -9  -5   9   43.50   17.60
  -8  -5   9  173.68   19.70
  -7  -5   9  247.28   17.40
  -6  -5   9  230.58   10.40
  -5  -5   9   22.30    5.30
  -4  -5   9  430.26   10.70
  -3  -5   9  419.56   11.10
  -2  -5   9  147.69    9.80
  -1  -5   9   74.59    7.40
   0  -5   9  552.64   10.60
   1  -5   9  202.28    7.50
   2  -5   9    9.80   10.10
   3  -5   9   31.80    8.80
   4  -5   9  204.28    8.60
   5  -5   9   54.09    6.10
   6  -5   9    5.30    6.40
   7  -5   9   77.69   18.40
   8  -5   9   60.89   19.20
   9  -5   9    4.30   18.40
 -10  -4   9  187.48   17.60
  -9  -4   9   98.79   20.90
  -8  -4   9  135.59   15.30
  -7  -4   9  152.18   13.10
  -6  -4   9  207.48    9.90
  -5  -4   9   81.09    6.70
  -4  -4   9   27.70    4.60
  -3  -4   9  174.38   10.10
  -2  -4   9  274.27    8.50
  -1  -4   9  294.57    8.00
   0  -4   9    5.50    4.30
   1  -4   9   41.80    7.70
   2  -4   9    0.00    8.50
   3  -4   9  485.05   10.60
   4  -4   9    5.50    4.20
   5  -4   9   15.20    5.10
   6  -4   9    4.10    6.30
   7  -4   9  143.09   17.40
   8  -4   9   56.89   24.40
   9  -4   9   69.89   18.70
  10  -4   9    2.50   13.00
 -10  -3   9   19.30   11.80
  -9  -3   9   13.30   15.00
  -8  -3   9   63.79   16.30
  -7  -3   9   26.30   13.50
  -6  -3   9   68.49    6.90
  -5  -3   9   20.50    4.20
  -4  -3   9  241.58    7.10
  -3  -3   9  738.43   12.20
  -2  -3   9  115.19    7.20
  -1  -3   9  373.76   18.40
   0  -3   9  398.86   10.80
   1  -3   9 2131.19   18.00
   2  -3   9   69.19    7.30
   3  -3   9  249.88   11.60
   4  -3   9  308.27    7.80
   5  -3   9 1001.30   12.40
   6  -3   9   59.19    7.60
   7  -3   9  192.98   17.90
   8  -3   9  233.38   19.40
   9  -3   9   89.39   17.10
  10  -3   9    0.00   16.20
 -10  -2   9  124.09   20.30
  -9  -2   9   98.99   17.80
  -8  -2   9   61.09   20.60
  -7  -2   9  481.75   16.10
  -6  -2   9  194.08    8.40
  -5  -2   9  109.19    5.30
  -4  -2   9    3.50    3.20
  -3  -2   9 2256.17   15.70
  -2  -2   9    0.00    6.00
  -1  -2   9  493.75   14.20
   0  -2   9  134.19    5.70
   1  -2   9 1169.48   14.10
   2  -2   9   30.10    6.00
   3  -2   9   11.30   10.70
   4  -2   9   12.40    3.70
   5  -2   9    4.80    3.40
   6  -2   9    7.10    4.80
   7  -2   9  384.96   17.40
   8  -2   9    0.00   20.30
   9  -2   9  145.69   20.70
  10  -2   9   54.49   14.30
 -10  -1   9   18.00   13.60
  -9  -1   9   10.50   17.30
  -8  -1   9  193.58   20.90
  -7  -1   9   59.89   11.40
  -6  -1   9  229.38    7.90
  -5  -1   9    8.90    3.60
  -4  -1   9  292.27    6.30
  -3  -1   9 1109.29   11.70
  -2  -1   9   40.60    7.90
  -1  -1   9  497.45   15.10
   0  -1   9   14.00    3.50
   1  -1   9 1728.73   15.60
   2  -1   9  277.67    8.40
   3  -1   9  181.58   11.30
   4  -1   9  213.08    6.60
   5  -1   9 1054.69   12.10
   6  -1   9  343.17   10.60
   7  -1   9  141.89   14.30
   8  -1   9   57.19   13.60
   9  -1   9   38.90   18.40
  10  -1   9   19.60   13.70
 -10   0   9    0.00   12.20
  -9   0   9   33.40   17.90
  -8   0   9    0.00   16.70
  -7   0   9 1015.40   22.70
  -6   0   9    4.10    4.40
  -5   0   9  476.65    8.00
  -4   0   9    3.40    3.10
  -3   0   9 1747.03   14.60
  -2   0   9    0.10    5.50
  -1   0   9  154.88    8.30
   0   0   9    1.50    2.70
   1   0   9  554.24    8.90
   2   0   9    6.00    5.80
   3   0   9  193.28   14.60
   4   0   9    1.80    3.20
   5   0   9    3.20    3.70
   6   0   9    5.60    5.20
   7   0   9  142.59   13.70
   8   0   9   15.40   19.10
   9   0   9   56.49   17.00
  10   0   9    2.90   13.00
 -10   1   9    0.00   14.50
  -9   1   9    0.00   17.60
  -8   1   9  123.49   21.70
  -7   1   9   19.10   13.40
  -6   1   9  222.28    9.20
  -5   1   9   12.20    3.80
  -4   1   9  286.47    6.20
  -3   1   9  936.81   11.30
  -2   1   9   78.49    7.00
  -1   1   9  402.46   13.40
   0   1   9   12.90    2.50
   1   1   9 1822.72   14.60
   2   1   9  231.08    7.30
   3   1   9  385.76   14.00
   4   1   9  206.08    6.00
   5   1   9 1043.00   13.70
   6   1   9  346.97   11.90
   7   1   9  183.48   16.30
   8   1   9  137.29   16.30
   9   1   9   71.79   19.40
  10   1   9   12.70   15.00
 -10   2   9  173.08   21.60
  -9   2   9  104.09   19.00
  -8   2   9    9.20   21.40
  -7   2   9  517.65   17.30
  -6   2   9  187.38    8.90
  -5   2   9  117.99    7.80
  -4   2   9    3.60    3.10
  -3   2   9 2161.78   15.70
  -2   2   9    4.90    5.50
  -1   2   9  561.44   12.70
   0   2   9  129.99    4.20
   1   2   9 1075.69   13.80
   2   2   9   20.60    5.70
   3   2   9   15.40   10.50
   4   2   9   17.30    4.50
   5   2   9    7.10    5.30
   6   2   9    5.90    5.90
   7   2   9  438.06   18.20
   8   2   9    0.00   24.10
   9   2   9  141.09   24.40
  10   2   9   17.60   16.40
 -10   3   9   29.50   15.60
  -9   3   9    0.00   20.80
  -8   3   9    0.30   18.00
  -7   3   9   37.90   15.30
  -6   3   9   61.09    6.70
  -5   3   9   28.20    5.40
  -4   3   9  238.78    8.40
  -3   3   9  711.13   11.30
  -2   3   9  117.29    6.60
  -1   3   9  620.94   15.20
   0   3   9  410.76    7.00
   1   3   9 1909.81   15.80
   2   3   9   70.59    6.90
   3   3   9  269.07   10.00
   4   3   9  290.47    9.00
   5   3   9  979.80   14.60
   6   3   9   43.40    7.10
   7   3   9  152.18   19.30
   8   3   9  196.28   22.90
   9   3   9  120.39   23.80
  10   3   9   11.10   18.00
 -10   4   9  104.19   18.60
  -9   4   9   38.80   26.60
  -8   4   9   73.89   18.40
  -7   4   9  148.69   16.70
  -6   4   9  183.68   10.00
  -5   4   9   82.09    6.60
  -4   4   9   27.90    5.70
  -3   4   9  142.69    9.10
  -2   4   9  277.77    7.80
  -1   4   9  281.37    6.90
   0   4   9    3.80    2.60
   1   4   9   45.30    6.90
   2   4   9   11.40    7.40
   3   4   9  543.65   10.70
   4   4   9    4.30    5.30
   5   4   9   14.20    5.40
   6   4   9    6.50    6.70
   7   4   9   41.50   20.90
   8   4   9    5.00   22.00
   9   4   9    0.00   22.30
  10   4   9   12.00   15.80
 -10   5   9    0.00   17.20
  -9   5   9   80.39   21.60
  -8   5   9  112.99   18.40
  -7   5   9  241.88   19.60
  -6   5   9  216.58   13.50
  -5   5   9   28.80    6.60
  -4   5   9  414.96   10.40
  -3   5   9  391.06   10.10
  -2   5   9  163.28    8.10
  -1   5   9   86.69    7.40
   0   5   9  551.64   10.40
   1   5   9  198.08    7.60
   2   5   9    1.40    8.10
   3   5   9   60.49    8.50
   4   5   9  212.08    8.80
   5   5   9   44.30    7.80
   6   5   9    4.00    8.30
   7   5   9   69.79   20.10
   8   5   9    7.10   17.60
   9   5   9   38.90   22.80
  -9   6   9   59.99   18.30
  -8   6   9   25.10   17.10
  -7   6   9  158.58   19.60
  -6   6   9   86.09   13.00
  -5   6   9    2.50    5.90
  -4   6   9  200.28    8.40
  -3   6   9   62.29    7.20
  -2   6   9   53.69   10.20
  -1   6   9  208.88    9.10
   0   6   9  432.66    9.30
   1   6   9   77.59    9.00
   2   6   9  179.58   10.30
   3   6   9   48.50    8.60
   4   6   9  337.37   11.10
   5   6   9    7.20    6.40
   6   6   9  103.09   11.50
   7   6   9   77.29   23.20
   8   6   9    0.00   21.40
   9   6   9   78.39   26.40
  -9   7   9    0.00   17.50
  -8   7   9   54.79   16.20
  -7   7   9    8.90   17.40
  -6   7   9  200.68   13.70
  -5   7   9    8.10    6.40
  -4   7   9  592.34   13.20
  -3   7   9  165.68   13.20
  -2   7   9  291.77   13.00
  -1   7   9   54.49    9.30
   0   7   9 1033.00   21.60
   1   7   9  111.39    9.40
   2   7   9  220.38   12.70
   3   7   9  109.19   13.10
   4   7   9  725.53   14.70
   5   7   9   30.20    7.70
   6   7   9   10.30   11.90
   7   7   9    0.00   23.70
   8   7   9   94.49   19.10
   9   7   9   41.60   18.40
  -9   8   9   64.99   25.40
  -8   8   9   28.80   18.30
  -7   8   9   89.79   21.80
  -6   8   9  637.24   20.40
  -5   8   9   53.99    8.30
  -4   8   9  256.87   11.30
  -3   8   9   71.69   12.90
  -2   8   9  452.25   14.50
  -1   8   9   63.39   10.30
   0   8   9   16.80    8.30
   1   8   9   38.80   10.90
   2   8   9  188.98   14.80
   3   8   9    5.70   12.50
   4   8   9   11.30    6.00
   5   8   9   11.80    7.40
   6   8   9   32.10   12.50
   7   8   9   61.49   19.70
   8   8   9   90.89   20.70
  -8   9   9   55.59   21.10
  -7   9   9   94.59   23.90
  -6   9   9   14.00   11.30
  -5   9   9   23.20    8.90
  -4   9   9   71.59    9.10
  -3   9   9    0.00   18.40
  -2   9   9   38.90   13.90
  -1   9   9  126.79   12.90
   0   9   9  611.34   21.60
   1   9   9   55.59   13.30
   2   9   9  119.89   14.50
   3   9   9  695.13   18.00
   4   9   9  813.32   18.10
   5   9   9   96.49   10.10
   6   9   9   92.29   13.30
   7   9   9  214.88   27.40
   8   9   9  417.46   28.10
  -7  10   9    1.10   24.50
  -6  10   9  276.37   19.00
  -5  10   9  185.88   15.90
  -4  10   9   45.90   11.10
  -3  10   9   72.29   16.20
  -2  10   9  264.37   16.30
  -1  10   9  208.98   13.90
   0  10   9    0.40    6.50
   1  10   9   10.50   14.20
   2  10   9   85.39   16.80
   3  10   9   22.00   16.30
   4  10   9   29.90   11.50
   5  10   9    1.50    8.20
   6  10   9   36.50   13.70
   7  10   9  119.89   26.30
  -7  11   9   96.49   47.90
  -6  11   9   35.30   15.90
  -5  11   9   36.30   10.50
  -4  11   9  170.48   15.10
  -3  11   9   85.09   16.90
  -2  11   9  146.99   15.40
  -1  11   9  113.79   13.60
   0  11   9  522.95   22.10
   1  11   9    0.00   14.00
   2  11   9    4.10   15.90
   3  11   9   41.20   17.70
   4  11   9  333.77   18.00
   5  11   9   10.20    8.70
   6  11   9    7.20   14.60
  -6  12   9  124.29   22.50
  -5  12   9   47.50   12.60
  -4  12   9   56.69   20.20
  -3  12   9    0.00   20.60
  -2  12   9  232.68   19.60
  -1  12   9    0.00   14.60
   0  12   9   55.09   13.50
   1  12   9   20.20   14.70
   2  12   9   77.99   19.70
   3  12   9   94.99   21.70
   4  12   9    1.70   19.00
   5  12   9    6.20   10.40
  -4  13   9    7.20   15.40
  -3  13   9   42.60   31.30
  -2  13   9   25.00   18.80
  -1  13   9   89.99   17.90
   0  13   9  203.78   17.80
   1  13   9  106.39   17.90
   2  13   9  111.09   19.00
   3  13   9  240.58   30.40
   4  13   9  439.96   25.40
  -2  14   9   60.99   20.90
  -1  14   9   35.80   19.20
   0  14   9    6.50   10.90
   1  14   9   36.20   18.60
   2  14   9    0.00   31.40
  -3 -13  10  112.39   23.80
  -2 -13  10  165.68   24.10
  -1 -13  10   76.19   28.80
   0 -13  10    2.10   12.50
   1 -13  10   17.00   29.00
   2 -13  10  153.48   25.60
   3 -13  10   30.60   21.60
  -5 -12  10   49.80   12.90
  -4 -12  10   33.20   13.60
  -3 -12  10   31.00   21.90
  -2 -12  10    2.40   19.80
  -1 -12  10  182.48   20.40
   0 -12  10   25.70   13.60
   1 -12  10   93.29   21.30
   2 -12  10   46.00   21.30
   3 -12  10  263.97   25.60
   4 -12  10    7.30   12.60
   5 -12  10   66.19   17.50
  -6 -11  10   13.50   13.50
  -5 -11  10   38.60   12.40
  -4 -11  10    5.30   11.80
  -3 -11  10   26.10   19.60
  -2 -11  10  164.58   21.60
  -1 -11  10   48.80   16.60
   0 -11  10   11.00   10.80
   1 -11  10    0.00   17.50
   2 -11  10  177.28   22.80
   3 -11  10   22.60   17.80
   4 -11  10   13.30   12.40
   5 -11  10   93.09   14.30
   6 -11  10   68.19   13.70
  -7 -10  10   41.20   31.30
  -6 -10  10    3.30   14.00
  -5 -10  10   80.19   12.40
  -4 -10  10    6.30   10.60
  -3 -10  10    0.00   18.10
  -2 -10  10   29.60   18.10
  -1 -10  10  266.87   16.60
   0 -10  10  124.29   11.90
   1 -10  10   36.50   17.60
   2 -10  10  107.79   19.10
   3 -10  10  282.17   22.00
   4 -10  10  181.98   15.80
   5 -10  10    9.10   10.20
   6 -10  10   26.90   15.50
   7 -10  10   33.60   15.90
  -8  -9  10  121.99   29.50
  -7  -9  10  111.59   28.40
  -6  -9  10   31.90   10.70
  -5  -9  10    5.60    8.70
  -4  -9  10  289.87   17.10
  -3  -9  10   64.99   18.10
  -2  -9  10  152.68   16.70
  -1  -9  10   75.79   13.30
   0  -9  10  350.76   15.90
   1  -9  10   29.90   14.20
   2  -9  10    0.00   17.80
   3  -9  10  139.09   18.40
   4  -9  10    5.50    9.80
   5  -9  10  287.57   15.30
   6  -9  10   10.00    8.60
   7  -9  10  132.49   27.90
  -8  -8  10  106.39   22.10
  -7  -8  10   67.29   19.60
  -6  -8  10    5.70    7.80
  -5  -8  10  355.56   13.00
  -4  -8  10  146.29   11.40
  -3  -8  10  314.37   21.60
  -2  -8  10   52.29   14.70
  -1  -8  10 1114.09   24.90
   0  -8  10   37.60    8.00
   1  -8  10  530.65   26.20
   2  -8  10   11.20   15.60
   3  -8  10  695.93   23.90
   4  -8  10   25.60    8.50
   5  -8  10   76.89   10.40
   6  -8  10   12.00    8.50
   7  -8  10  149.99   21.30
   8  -8  10   40.20   25.10
  -9  -7  10   28.20   18.30
  -8  -7  10    8.90   21.20
  -7  -7  10  313.47   21.20
  -6  -7  10   90.49    9.50
  -5  -7  10    8.10    5.80
  -4  -7  10    6.10    6.00
  -3  -7  10   54.59   15.00
  -2  -7  10    0.20   14.10
  -1  -7  10   76.19   11.10
   0  -7  10  129.89   10.20
   1  -7  10    6.20   11.90
   2  -7  10  100.89   15.00
   3  -7  10  263.07   17.50
   4  -7  10   87.19    8.30
   5  -7  10  189.08    9.60
   6  -7  10   43.70    8.10
   7  -7  10    0.00   20.60
   8  -7  10   21.40   22.50
  -9  -6  10  245.88   21.50
  -8  -6  10  243.48   22.00
  -7  -6  10  328.57   20.50
  -6  -6  10    8.40    7.10
  -5  -6  10  547.75   14.10
  -4  -6  10  513.65   12.60
  -3  -6  10  159.58   11.40
  -2  -6  10  116.59   10.30
  -1  -6  10  193.88   10.90
   0  -6  10  118.09    7.90
   1  -6  10  114.99   10.70
   2  -6  10   35.10   11.00
   3  -6  10    0.00   12.80
   4  -6  10   28.90    6.30
   5  -6  10   56.09    6.90
   6  -6  10   36.90    7.90
   7  -6  10    0.00   18.50
   8  -6  10   61.89   21.30
   9  -6  10    0.30   19.30
  -9  -5  10   12.90   17.90
  -8  -5  10    0.00   18.70
  -7  -5  10   77.39   18.40
  -6  -5  10   36.50    7.30
  -5  -5  10   34.30    5.80
  -4  -5  10  396.86   10.80
  -3  -5  10   57.99   10.80
  -2  -5  10   92.09   10.70
  -1  -5  10  638.24   12.00
   0  -5  10  128.49    8.30
   1  -5  10  288.07   11.90
   2  -5  10  193.08   11.30
   3  -5  10  158.18   11.90
   4  -5  10   13.80    5.60
   5  -5  10  304.37   10.40
   6  -5  10   10.10    7.30
   7  -5  10   10.90   17.90
   8  -5  10   19.50   20.80
   9  -5  10   70.79   22.90
 -10  -4  10    5.00   13.30
  -9  -4  10    0.80   18.80
  -8  -4  10  535.85   23.80
  -7  -4  10  176.48   16.80
  -6  -4  10    6.10    6.30
  -5  -4  10  766.02   13.20
  -4  -4  10  563.14   11.20
  -3  -4  10  371.46   11.70
  -2  -4  10    0.00    6.90
  -1  -4  10  655.93   12.50
   0  -4  10   36.20    5.90
   1  -4  10  280.57   11.90
   2  -4  10   56.79    7.10
   3  -4  10  250.07   13.00
   4  -4  10   38.40    6.10
   5  -4  10   24.00    5.60
   6  -4  10   41.80    8.60
   7  -4  10    0.00   16.00
   8  -4  10  101.49   19.40
   9  -4  10   52.49   18.20
 -10  -3  10  121.29   16.80
  -9  -3  10   23.90   16.60
  -8  -3  10  112.79   18.30
  -7  -3  10  177.28   17.70
  -6  -3  10  450.75   13.50
  -5  -3  10    7.60    4.80
  -4  -3  10  394.76    8.70
  -3  -3  10    0.00    9.00
  -2  -3  10   48.80    7.30
  -1  -3  10  267.37    8.30
   0  -3  10    3.50    3.40
   1  -3  10  185.78    8.00
   2  -3  10   36.90    7.40
   3  -3  10  124.09    9.50
   4  -3  10   80.09    6.20
   5  -3  10  201.58    8.30
   6  -3  10  772.12   15.90
   7  -3  10    0.00   18.20
   8  -3  10  204.58   18.00
   9  -3  10   76.69   15.70
 -10  -2  10    0.00   14.10
  -9  -2  10  134.99   20.80
  -8  -2  10  451.15   21.20
  -7  -2  10  113.99   17.60
  -6  -2  10    7.80    5.50
  -5  -2  10  241.48    7.00
  -4  -2  10 1249.68   13.60
  -3  -2  10  159.18    8.80
  -2  -2  10  448.26   18.70
  -1  -2  10  206.78    6.70
   0  -2  10 1692.03   19.90
   1  -2  10   37.40    6.30
   2  -2  10 2228.18   19.20
   3  -2  10    0.00    9.20
   4  -2  10  538.15   10.80
   5  -2  10   11.40    4.30
   6  -2  10  870.11   14.80
   7  -2  10    0.00   16.20
   8  -2  10    3.80   15.30
   9  -2  10    0.00   19.00
  10  -2  10   22.20   15.30
 -10  -1  10    0.00   13.30
  -9  -1  10   12.30   18.00
  -8  -1  10   48.90   14.60
  -7  -1  10   44.10   15.40
  -6  -1  10   14.10    5.50
  -5  -1  10  354.86    8.40
  -4  -1  10    3.50    4.40
  -3  -1  10  354.06   11.20
  -2  -1  10   24.40    8.70
  -1  -1  10  336.57   10.20
   0  -1  10   12.50    3.50
   1  -1  10  474.55   10.10
   2  -1  10  347.67    9.20
   3  -1  10  395.16   11.80
   4  -1  10  122.19    6.60
   5  -1  10   12.70    4.20
   6  -1  10  462.75   10.80
   7  -1  10    0.00   15.50
   8  -1  10  122.89   20.50
   9  -1  10    0.00   19.90
  10  -1  10  174.68   20.50
 -10   0  10    0.10   13.30
  -9   0  10    4.50   17.40
  -8   0  10  530.85   20.50
  -7   0  10   57.59   15.00
  -6   0  10   23.60    6.10
  -5   0  10    2.70    3.50
  -4   0  10  776.62   10.80
  -3   0  10    7.60    7.00
  -2   0  10  285.67    9.90
  -1   0  10    0.30    4.60
   0   0  10  697.73   12.20
   1   0  10    6.40    4.80
   2   0  10  359.96   10.20
   3   0  10    0.00    7.00
   4   0  10   28.00    4.70
   5   0  10    1.20    3.90
   6   0  10  404.36   12.20
   7   0  10    0.00   19.10
   8   0  10   35.00   17.90
   9   0  10   45.10   23.70
  10   0  10   76.79   18.50
 -10   1  10   14.20   14.90
  -9   1  10    0.00   19.30
  -8   1  10    0.00   17.10
  -7   1  10    0.00   15.90
  -6   1  10   12.70    6.30
  -5   1  10  360.56   10.20
  -4   1  10    2.80    3.50
  -3   1  10  314.97   11.00
  -2   1  10   49.60    7.70
  -1   1  10  350.96    8.80
   0   1  10    9.10    3.00
   1   1  10  453.65    9.20
   2   1  10  318.37    8.00
   3   1  10  391.36   11.80
   4   1  10  131.79    5.90
   5   1  10   12.80    4.90
   6   1  10  448.16   14.90
   7   1  10   41.90   15.90
   8   1  10   24.70   18.70
   9   1  10   11.70   23.70
  10   1  10  283.57   22.30
 -10   2  10   43.30   16.30
  -9   2  10   73.19   23.10
  -8   2  10  450.55   24.00
  -7   2  10  100.29   17.70
  -6   2  10   11.70    6.80
  -5   2  10  227.68   10.30
  -4   2  10 1247.08   17.10
  -3   2  10  124.19    7.90
  -2   2  10  578.64   18.70
  -1   2  10  211.58    6.00
   0   2  10 1664.83   19.20
   1   2  10   57.99    6.60
   2   2  10 2014.90   20.00
   3   2  10   21.40    8.60
   4   2  10  549.65   13.20
   5   2  10    9.20    6.20
   6   2  10  851.71   20.30
   7   2  10    1.90   16.70
   8   2  10    3.00   20.20
   9   2  10   32.90   22.10
  10   2  10   36.90   16.60
 -10   3  10   96.59   18.50
  -9   3  10    5.20   22.50
  -8   3  10  122.39   22.60
  -7   3  10  182.38   18.10
  -6   3  10  439.56   13.30
  -5   3  10    6.60    5.20
  -4   3  10  363.46    9.90
  -3   3  10    8.10    7.00
  -2   3  10   56.39    6.50
  -1   3  10  274.07    7.30
   0   3  10    4.10    2.90
   1   3  10  181.08    7.40
   2   3  10   23.90    6.80
   3   3  10  132.89    8.40
   4   3  10   72.79    7.70
   5   3  10  174.28    8.70
   6   3  10  761.52   17.70
   7   3  10   15.00   19.20
   8   3  10  164.68   24.30
   9   3  10   65.89   23.00
 -10   4  10    6.30   16.30
  -9   4  10   46.70   21.20
  -8   4  10  550.14   20.80
  -7   4  10  245.08   20.10
  -6   4  10    8.50    7.20
  -5   4  10  719.63   14.80
  -4   4  10  524.95   11.30
  -3   4  10  385.46   10.90
  -2   4  10   24.00    7.60
  -1   4  10  726.03   11.00
   0   4  10   48.90    4.50
   1   4  10  236.48   11.40
   2   4  10   17.90    7.70
   3   4  10  218.78   10.60
   4   4  10   52.89    6.90
   5   4  10   29.60    6.70
   6   4  10   39.10   10.20
   7   4  10    0.00   20.40
   8   4  10  129.69   19.50
   9   4  10    0.00   24.30
  -9   5  10    0.00   21.70
  -8   5  10   32.50   16.50
  -7   5  10   62.19   19.20
  -6   5  10   20.50    9.50
  -5   5  10   57.49    8.80
  -4   5  10  397.76   10.50
  -3   5  10   56.19    8.80
  -2   5  10  122.39    9.90
  -1   5  10  675.23   13.80
   0   5  10  125.89    6.20
   1   5  10  287.47   13.50
   2   5  10  167.48   10.00
   3   5  10  158.88    9.60
   4   5  10   19.50    6.90
   5   5  10  279.77   12.90
   6   5  10   13.50   11.80
   7   5  10   37.90   21.80
   8   5  10    0.00   19.20
   9   5  10  141.09   26.30
  -9   6  10  188.38   25.10
  -8   6  10  328.37   20.10
  -7   6  10  303.67   22.20
  -6   6  10    3.30    8.60
  -5   6  10  525.35   17.10
  -4   6  10  514.85   13.10
  -3   6  10  130.39    9.60
  -2   6  10  167.18    9.50
  -1   6  10  183.98   10.70
   0   6  10  125.99    9.60
   1   6  10  113.69   10.70
   2   6  10    6.10    9.70
   3   6  10   11.90    8.90
   4   6  10   29.10    7.60
   5   6  10   69.49    9.00
   6   6  10   62.59   13.40
   7   6  10    8.40   20.50
   8   6  10   57.39   19.50
   9   6  10   37.30   21.20
  -9   7  10   46.60   18.10
  -8   7  10   86.89   18.40
  -7   7  10  323.77   22.80
  -6   7  10   66.59   13.10
  -5   7  10    7.40    8.10
  -4   7  10    0.40    6.50
  -3   7  10   48.70   10.60
  -2   7  10   31.30   11.30
  -1   7  10   37.30    9.60
   0   7  10  142.79   12.40
   1   7  10   46.30    9.50
   2   7  10   72.29   11.40
   3   7  10  269.87   12.40
   4   7  10   74.09    8.80
   5   7  10  196.58   11.90
   6   7  10   37.70   13.20
   7   7  10   35.10   23.10
   8   7  10    0.00   19.10
  -8   8  10   59.39   19.50
  -7   8  10    0.00   19.50
  -6   8  10    4.80   10.80
  -5   8  10  358.16   15.60
  -4   8  10  152.18    9.90
  -3   8  10  328.67   20.20
  -2   8  10   13.80   11.30
  -1   8  10 1117.59   21.70
   0   8  10   29.40    9.10
   1   8  10  579.04   22.60
   2   8  10   25.50   11.40
   3   8  10  689.73   19.50
   4   8  10   32.90    7.20
   5   8  10   58.99    8.90
   6   8  10   11.10   13.50
   7   8  10  100.99   22.80
   8   8  10    1.90   20.30
  -8   9  10    0.00   27.90
  -7   9  10  111.69   27.60
  -6   9  10   24.70   11.50
  -5   9  10    6.30    7.90
  -4   9  10  250.47   14.80
  -3   9  10   67.59   16.90
  -2   9  10  132.99   14.60
  -1   9  10   57.09   12.80
   0   9  10  362.36   18.50
   1   9  10   57.79   13.20
   2   9  10    0.00   15.20
   3   9  10  126.39   17.00
   4   9  10   14.30    8.90
   5   9  10  305.87   14.10
   6   9  10   21.90   13.50
   7   9  10   47.00   26.50
  -7  10  10    0.00   26.30
  -6  10  10   17.00   13.00
  -5  10  10   93.19   11.50
  -4  10  10    5.30   10.50
  -3  10  10   49.70   19.30
  -2  10  10   50.89   15.40
  -1  10  10  227.88   15.10
   0  10  10  129.19   11.90
   1  10  10   72.79   15.60
   2  10  10   70.59   16.00
   3  10  10  212.88   19.80
   4  10  10  134.39   14.80
   5  10  10    5.60    8.90
   6  10  10   21.90   12.20
   7  10  10   14.90   12.00
  -6  11  10   44.00   15.00
  -5  11  10   23.80   10.40
  -4  11  10    6.80   10.50
  -3  11  10   42.80   18.10
  -2  11  10  192.98   17.40
  -1  11  10   55.79   13.40
   0  11  10   14.10   10.00
   1  11  10    0.00   13.80
   2  11  10   95.89   18.00
   3  11  10    1.50   18.50
   4  11  10   24.20   12.60
   5  11  10   98.39   14.40
   6  11  10   70.39   11.50
  -5  12  10   56.89   12.90
  -4  12  10   42.00   13.00
  -3  12  10   80.59   31.00
  -2  12  10   50.19   17.90
  -1  12  10  190.58   18.30
   0  12  10   16.30   11.80
   1  12  10   80.79   18.20
   2  12  10    0.00   18.00
   3  12  10  237.08   30.30
   4  12  10   18.40   13.80
   5  12  10   68.29   17.80
  -3  13  10  126.29   37.30
  -2  13  10  191.88   21.30
  -1  13  10   54.59   17.60
   0  13  10    4.00   10.30
   1  13  10   60.69   17.60
   2  13  10  117.59   21.40
   3  13  10   39.70   33.40
  -2 -13  11  142.89   29.30
  -1 -13  11    0.00   28.10
   0 -13  11   31.30   14.90
   1 -13  11   27.20   28.20
   2 -13  11  154.38   29.70
  -4 -12  11    3.20   13.90
  -3 -12  11   25.50   19.80
  -2 -12  11    0.00   24.30
  -1 -12  11   14.80   24.30
   0 -12  11   16.60   13.80
   1 -12  11    0.00   23.60
   2 -12  11   27.90   24.90
   3 -12  11    6.70   18.50
   4 -12  11   32.20   16.10
  -5 -11  11   43.60   12.20
  -4 -11  11   18.60   12.80
  -3 -11  11   21.00   19.70
  -2 -11  11   19.10   19.00
  -1 -11  11    3.00   21.60
   0 -11  11   68.39   13.20
   1 -11  11    1.30   20.60
   2 -11  11   34.60   20.30
   3 -11  11    0.00   16.60
   4 -11  11    6.70   13.10
   5 -11  11    7.00   11.40
  -6 -10  11   92.59   17.70
  -5 -10  11   12.20   10.60
  -4 -10  11   23.40   11.80
  -3 -10  11   13.60   18.60
  -2 -10  11    0.00   17.80
  -1 -10  11    8.90   17.90
   0 -10  11   31.90   10.80
   1 -10  11    0.00   18.20
   2 -10  11   21.70   18.80
   3 -10  11   59.99   18.40
   4 -10  11  155.18   15.60
   5 -10  11   21.20   11.40
   6 -10  11   10.50   12.20
  -7  -9  11   36.90   27.90
  -6  -9  11  294.67   15.40
  -5  -9  11   28.30   10.00
  -4  -9  11   43.60   12.40
  -3  -9  11    0.00   16.20
  -2  -9  11  394.86   20.00
  -1  -9  11  205.78   17.40
   0  -9  11   17.10    9.50
   1  -9  11  120.69   18.40
   2  -9  11  142.59   21.30
   3  -9  11   89.59   18.10
   4  -9  11   17.80   11.60
   5  -9  11   60.49   12.20
   6  -9  11    9.50   11.00
   7  -9  11   11.90   15.10
  -8  -8  11   67.19   24.80
  -7  -8  11    0.00   20.70
  -6  -8  11    9.80    9.30
  -5  -8  11    7.20    7.90
  -4  -8  11    3.20    8.30
  -3  -8  11   83.89   18.10
  -2  -8  11    0.50   16.90
  -1  -8  11   18.50   14.80
   0  -8  11  349.96   18.30
   1  -8  11  194.28   15.90
   2  -8  11  336.47   18.30
   3  -8  11    0.00   19.00
   4  -8  11  807.92   23.00
   5  -8  11   66.39    9.60
   6  -8  11  153.88   14.30
   7  -8  11    0.80   25.10
  -8  -7  11   88.29   21.70
  -7  -7  11  171.78   20.60
  -6  -7  11  262.97   12.30
  -5  -7  11   34.50    6.60
  -4  -7  11   89.39    9.10
  -3  -7  11  250.67   18.60
  -2  -7  11  500.15   18.70
  -1  -7  11   21.10   12.70
   0  -7  11    4.70    8.50
   1  -7  11   55.99   13.60
   2  -7  11  147.79   20.00
   3  -7  11   15.90   19.60
   4  -7  11   52.79    9.00
   5  -7  11   90.09    8.20
   6  -7  11   10.40    7.60
   7  -7  11  132.09   21.20
   8  -7  11   77.69   22.50
  -9  -6  11   49.70   18.70
  -8  -6  11    0.40   20.40
  -7  -6  11   32.80   18.50
  -6  -6  11  303.97   13.40
  -5  -6  11    2.30    5.60
  -4  -6  11  420.56   13.30
  -3  -6  11  285.07   14.00
  -2  -6  11  580.24   19.10
  -1  -6  11  176.78   18.10
   0  -6  11  749.73   21.20
   1  -6  11  564.54   19.20
   2  -6  11  241.98   20.40
   3  -6  11   27.30   15.70
   4  -6  11  178.68   10.70
   5  -6  11  345.07   11.90
   6  -6  11    6.70    8.30
   7  -6  11    0.00   20.00
   8  -6  11    0.60   21.80
  -9  -5  11  153.48   23.10
  -8  -5  11  117.89   20.30
  -7  -5  11  210.08   18.50
  -6  -5  11  615.04   16.70
  -5  -5  11   20.40    5.60
  -4  -5  11  261.87   10.00
  -3  -5  11  169.78   11.60
  -2  -5  11  410.46   12.00
  -1  -5  11   29.30    7.70
   0  -5  11    0.30    5.20
   1  -5  11   26.40    8.30
   2  -5  11   49.60   13.50
   3  -5  11   54.89   12.70
   4  -5  11  121.19    8.50
   5  -5  11    6.50    5.70
   6  -5  11   12.10    8.30
   7  -5  11    0.00   19.50
   8  -5  11   99.09   22.60
   9  -5  11   27.70   18.80
  -9  -4  11   21.40   18.70
  -8  -4  11  127.39   19.40
  -7  -4  11  167.78   15.90
  -6  -4  11    8.00    8.40
  -5  -4  11  120.09    7.10
  -4  -4  11   49.60    7.00
  -3  -4  11 1010.50   15.50
  -2  -4  11  423.66   15.00
  -1  -4  11  305.97   14.90
   0  -4  11  985.60   17.00
   1  -4  11 1054.59   15.20
   2  -4  11  934.71   15.90
   3  -4  11   10.10   16.70
   4  -4  11 1107.79   16.50
   5  -4  11  388.46   11.20
   6  -4  11  119.49   11.20
   7  -4  11    0.00   21.90
   8  -4  11  133.09   22.50
   9  -4  11   80.39   23.40
  -9  -3  11    0.00   15.60
  -8  -3  11  166.98   18.30
  -7  -3  11  239.18   18.10
  -6  -3  11  580.74   14.80
  -5  -3  11  229.68    8.40
  -4  -3  11  297.37    9.90
  -3  -3  11  413.96   10.70
  -2  -3  11  434.36   10.70
  -1  -3  11  229.98    9.80
   0  -3  11    8.90    3.80
   1  -3  11  354.76   10.00
   2  -3  11    7.70   11.00
   3  -3  11   33.70   11.30
   4  -3  11  240.68   10.40
   5  -3  11   43.60    6.00
   6  -3  11  107.09    9.10
   7  -3  11   34.30   19.90
   8  -3  11  231.28   24.30
   9  -3  11   26.00   23.00
 -10  -2  11   25.30   14.90
  -9  -2  11   36.30   18.80
  -8  -2  11   25.50   16.10
  -7  -2  11   11.20   16.70
  -6  -2  11   61.39    8.00
  -5  -2  11   29.00    5.00
  -4  -2  11   51.89    5.80
  -3  -2  11  340.67   10.20
  -2  -2  11  140.39    8.20
  -1  -2  11  178.58   12.50
   0  -2  11  130.49    6.20
   1  -2  11 1004.70   12.30
   2  -2  11    6.50    8.60
   3  -2  11   43.80   10.80
   4  -2  11   34.20    6.00
   5  -2  11 1004.20   14.20
   6  -2  11    6.20    6.60
   7  -2  11   42.20   22.00
   8  -2  11    0.00   20.70
   9  -2  11  289.97   27.20
 -10  -1  11  147.99   20.40
  -9  -1  11  137.99   19.90
  -8  -1  11   26.40   20.00
  -7  -1  11  107.69   16.50
  -6  -1  11   25.50    5.80
  -5  -1  11    8.10    4.30
  -4  -1  11   59.19    5.20
  -3  -1  11   71.69    8.50
  -2  -1  11    0.00    6.90
  -1  -1  11   33.40    5.90
   0  -1  11  119.09    6.60
   1  -1  11   91.09    5.60
   2  -1  11   84.79    7.40
   3  -1  11   38.50    9.00
   4  -1  11   71.09    5.60
   5  -1  11   25.70    5.20
   6  -1  11   33.30    7.60
   7  -1  11  142.59   21.30
   8  -1  11    0.00   25.20
   9  -1  11   17.70   22.70
 -10   0  11    0.10   17.60
  -9   0  11  149.99   22.70
  -8   0  11   17.90   18.30
  -7   0  11  258.57   19.80
  -6   0  11    2.70    5.90
  -5   0  11   12.00    4.90
  -4   0  11    6.90    4.20
  -3   0  11  556.04   11.30
  -2   0  11    0.00    6.40
  -1   0  11  193.38   10.00
   0   0  11    1.10    3.20
   1   0  11  682.73   10.80
   2   0  11   13.10    6.80
   3   0  11   14.80   11.60
   4   0  11    3.20    4.70
   5   0  11  841.42   16.50
   6   0  11    3.90    6.90
   7   0  11   17.20   16.50
   8   0  11    0.00   20.70
   9   0  11  131.89   23.60
 -10   1  11   60.69   21.70
  -9   1  11  103.39   22.30
  -8   1  11  104.99   19.20
  -7   1  11   94.29   15.40
  -6   1  11   29.10    7.30
  -5   1  11    3.50    4.90
  -4   1  11   56.39    6.50
  -3   1  11  115.99    9.00
  -2   1  11    0.00    7.20
  -1   1  11   33.00    6.30
   0   1  11  113.79    5.50
   1   1  11   84.79    6.80
   2   1  11   64.49    8.00
   3   1  11    0.00    9.70
   4   1  11   70.19    7.10
   5   1  11   22.70    5.90
   6   1  11   25.50    9.20
   7   1  11  121.59   16.90
   8   1  11    0.00   22.60
   9   1  11   47.10   23.20
 -10   2  11   12.20   16.40
  -9   2  11    0.00   20.90
  -8   2  11    0.00   19.80
  -7   2  11    7.60   15.70
  -6   2  11   39.80    9.20
  -5   2  11   35.60    6.80
  -4   2  11   44.30    6.60
  -3   2  11  378.46   10.40
  -2   2  11  127.09    7.80
  -1   2  11  271.67   12.70
   0   2  11  136.29    7.20
   1   2  11  879.11   13.60
   2   2  11   31.70    8.30
   3   2  11    0.00   10.60
   4   2  11   31.40    6.40
   5   2  11  999.40   18.10
   6   2  11    3.10    8.60
   7   2  11   88.19   17.70
   8   2  11    0.00   21.00
   9   2  11  235.18   26.70
  -9   3  11   19.80   21.60
  -8   3  11  182.08   23.90
  -7   3  11  208.08   18.10
  -6   3  11  564.54   17.50
  -5   3  11  222.38   10.30
  -4   3  11  286.27   11.10
  -3   3  11  444.06   11.30
  -2   3  11  451.45   11.90
  -1   3  11  232.08   10.00
   0   3  11   11.10    4.10
   1   3  11  351.06   10.70
   2   3  11    0.00   11.80
   3   3  11   22.40   11.50
   4   3  11  261.87   11.00
   5   3  11   41.20    7.00
   6   3  11   95.09   11.30
   7   3  11   67.29   20.00
   8   3  11  201.88   24.40
   9   3  11   38.70   24.20
  -9   4  11   76.19   23.00
  -8   4  11   69.99   18.10
  -7   4  11  169.88   19.70
  -6   4  11    4.50    9.00
  -5   4  11  123.09    8.50
  -4   4  11   45.30    7.10
  -3   4  11 1003.60   14.90
  -2   4  11  475.75   16.70
  -1   4  11  342.37   18.50
   0   4  11 1026.50   17.50
   1   4  11 1056.89   18.50
   2   4  11  835.02   16.40
   3   4  11    9.00   10.80
   4   4  11 1053.29   15.20
   5   4  11  367.36   11.90
   6   4  11  105.09   14.50
   7   4  11    0.00   23.90
   8   4  11  107.09   19.80
   9   4  11  128.29   26.40
  -9   5  11   43.80   24.70
  -8   5  11  120.39   18.00
  -7   5  11  154.98   20.80
  -6   5  11  593.04   23.40
  -5   5  11    8.10    7.30
  -4   5  11  262.47   10.60
  -3   5  11  142.49   11.40
  -2   5  11  452.85   13.60
  -1   5  11   36.00    8.80
   0   5  11    3.80    4.90
   1   5  11   26.50    8.40
   2   5  11   37.30   12.90
   3   5  11   75.19   11.40
   4   5  11  117.89    9.00
   5   5  11    6.10    6.90
   6   5  11    5.20   11.30
   7   5  11   34.40   21.30
   8   5  11   55.29   21.60
   9   5  11    0.00   16.20
  -9   6  11    0.00   20.80
  -8   6  11    0.00   18.00
  -7   6  11   15.10   19.60
  -6   6  11  246.68   17.90
  -5   6  11    2.40    7.30
  -4   6  11  427.46   14.30
  -3   6  11  313.57   13.80
  -2   6  11  636.04   15.90
  -1   6  11  282.37   17.20
   0   6  11  739.83   21.80
   1   6  11  443.76   16.10
   2   6  11  225.08   15.40
   3   6  11   23.50   13.40
   4   6  11  201.08   13.00
   5   6  11  319.67   13.30
   6   6  11    1.40   11.60
   7   6  11   42.40   22.10
   8   6  11   82.19   20.40
  -8   7  11  126.29   18.50
  -7   7  11  143.69   22.10
  -6   7  11  216.28   17.10
  -5   7  11   28.90    8.80
  -4   7  11   72.19   10.20
  -3   7  11  203.28   15.20
  -2   7  11  530.25   17.70
  -1   7  11   66.09   13.90
   0   7  11    1.40    7.60
   1   7  11   15.00   13.30
   2   7  11  140.89   17.00
   3   7  11  114.59   15.20
   4   7  11   60.69   11.30
   5   7  11   94.89    9.90
   6   7  11    0.00   13.20
   7   7  11   50.09   24.50
   8   7  11   69.79   22.60
  -8   8  11   74.79   20.20
  -7   8  11    0.30   23.40
  -6   8  11    7.30   12.70
  -5   8  11   13.70    8.20
  -4   8  11    7.40    8.40
  -3   8  11   63.99   14.40
  -2   8  11   85.39   17.00
  -1   8  11   40.80   13.70
   0   8  11  355.06   17.90
   1   8  11  186.88   14.20
   2   8  11  240.58   17.30
   3   8  11   14.90   13.70
   4   8  11  757.82   19.10
   5   8  11   87.39   10.00
   6   8  11  134.69   17.90
   7   8  11   34.10   24.60
  -7   9  11  110.29   26.70
  -6   9  11  252.37   17.50
  -5   9  11   32.40    9.20
  -4   9  11   47.60   11.60
  -3   9  11    0.00   17.60
  -2   9  11  344.07   19.90
  -1   9  11  168.78   15.30
   0   9  11    7.90    9.30
   1   9  11  159.68   15.90
   2   9  11  174.58   20.10
   3   9  11   95.29   18.20
   4   9  11   15.70   12.00
   5   9  11   51.19    9.70
   6   9  11    0.00   14.80
   7   9  11    0.00   20.00
  -6  10  11   86.69   14.70
  -5  10  11    0.00   10.80
  -4  10  11   26.00   13.00
  -3  10  11    0.00   18.50
  -2  10  11    3.90   15.80
  -1  10  11   44.00   13.40
   0  10  11   35.20    9.30
   1  10  11    0.00   13.90
   2  10  11   10.90   16.10
   3  10  11   69.59   19.10
   4  10  11  158.28   18.20
   5  10  11   19.60   12.50
   6  10  11    1.00   13.40
  -5  11  11   24.60   13.00
  -4  11  11   16.80   13.90
  -3  11  11   30.50   21.30
  -2  11  11   44.40   17.40
  -1  11  11    6.80   13.50
   0  11  11   49.20   11.00
   1  11  11    4.10   13.90
   2  11  11   19.80   17.50
   3  11  11   23.60   21.20
   4  11  11    6.30   15.00
   5  11  11    3.80   11.50
  -4  12  11    9.70   13.00
  -3  12  11   28.20   28.10
  -2  12  11    0.00   18.20
  -1  12  11   21.40   16.00
   0  12  11   16.40   11.10
   1  12  11   12.60   16.00
   2  12  11   19.20   18.50
   3  12  11   37.20   27.60
   4  12  11   57.39   18.00
  -2  13  11  165.18   22.10
  -1  13  11    9.40   16.90
   0  13  11   13.20   10.80
   1  13  11    0.00   16.90
   2  13  11  134.39   22.30
  -3 -12  12   26.50   22.50
  -2 -12  12   37.80   26.20
  -1 -12  12   64.59   26.30
   0 -12  12    5.60   14.80
   1 -12  12   33.80   25.00
   2 -12  12   74.79   26.70
   3 -12  12   38.70   21.10
  -5 -11  12   48.80   12.80
  -4 -11  12   81.69   15.40
  -3 -11  12   15.40   19.40
  -2 -11  12   31.40   23.90
  -1 -11  12   14.60   23.30
   0 -11  12   29.40   14.60
   1 -11  12    0.00   22.50
   2 -11  12   23.10   24.10
   3 -11  12    6.60   17.40
   4 -11  12    6.30   13.60
  -6 -10  12   22.50   13.30
  -5 -10  12   98.29   13.60
  -4 -10  12   32.90   15.00
  -3 -10  12    8.90   17.10
  -2 -10  12   53.59   23.20
  -1 -10  12   59.19   19.00
   0 -10  12   16.20   11.50
   1 -10  12   19.70   19.30
   2 -10  12   43.60   23.60
   3 -10  12   29.60   17.20
   4 -10  12    5.20   13.30
   5 -10  12   37.90   11.40
  -7  -9  12   28.10   28.50
  -6  -9  12   31.00   12.20
  -5  -9  12  105.09   12.30
  -4  -9  12    0.00   11.90
  -3  -9  12  374.16   25.00
  -2  -9  12   22.70   18.70
  -1  -9  12  308.17   22.30
   0  -9  12   12.60   10.90
   1  -9  12   90.89   22.30
   2  -9  12    0.00   19.50
   3  -9  12  146.29   26.00
   4  -9  12   58.39   14.90
   5  -9  12   32.60   10.40
   6  -9  12   12.60   12.10
  -7  -8  12  267.67   26.10
  -6  -8  12  156.88   14.50
  -5  -8  12   14.80    9.20
  -4  -8  12   25.30   10.60
  -3  -8  12  157.28   17.40
  -2  -8  12  213.28   16.90
  -1  -8  12   39.30   17.40
   0  -8  12    6.30   10.60
   1  -8  12   66.29   17.50
   2  -8  12    0.00   18.10
   3  -8  12  173.18   18.40
   4  -8  12   31.50   10.00
   5  -8  12  179.68   13.50
   6  -8  12   20.60   12.80
   7  -8  12  229.28   27.10
  -8  -7  12    7.00   21.90
  -7  -7  12  100.39   20.40
  -6  -7  12    5.60    7.70
  -5  -7  12  167.88   10.10
  -4  -7  12  265.87   13.60
  -3  -7  12  238.68   20.70
  -2  -7  12  133.59   18.00
  -1  -7  12  339.47   22.20
   0  -7  12  326.27   20.70
   1  -7  12  296.17   22.40
   2  -7  12  330.17   19.40
   3  -7  12  375.16   22.30
   4  -7  12  110.39   10.70
   5  -7  12   12.70    7.90
   6  -7  12   63.29   10.40
   7  -7  12   28.40   24.40
  -8  -6  12   76.29   21.30
  -7  -6  12   70.59   19.90
  -6  -6  12  164.78   11.60
  -5  -6  12    7.80    6.00
  -4  -6  12   14.60    7.50
  -3  -6  12   62.59   16.80
  -2  -6  12   15.60   11.50
  -1  -6  12  214.88   14.90
   0  -6  12   58.59   12.20
   1  -6  12  110.39   15.80
   2  -6  12    0.00   12.70
   3  -6  12  331.07   17.60
   4  -6  12   63.59    9.30
   5  -6  12  140.99    9.80
   6  -6  12  265.97   14.60
   7  -6  12   75.39   21.80
   8  -6  12    0.00   22.30
  -9  -5  12    0.00   19.30
  -8  -5  12   81.59   21.70
  -7  -5  12   93.49   19.50
  -6  -5  12   24.70    9.50
  -5  -5  12  103.69    7.60
  -4  -5  12  191.38   10.10
  -3  -5  12  251.97   14.80
  -2  -5  12   10.00    9.20
  -1  -5  12  455.65   15.70
   0  -5  12  109.09    9.00
   1  -5  12  340.37   16.50
   2  -5  12   16.50   10.20
   3  -5  12  373.06   16.20
   4  -5  12    7.00    6.90
   5  -5  12   11.10    6.30
   6  -5  12   13.20   10.00
   7  -5  12   23.00   19.40
   8  -5  12   30.90   27.40
  -9  -4  12  114.09   23.10
  -8  -4  12    0.00   22.50
  -7  -4  12  475.75   22.10
  -6  -4  12    7.60    8.80
  -5  -4  12   84.59    6.50
  -4  -4  12   53.99    7.40
  -3  -4  12  448.46   15.40
  -2  -4  12    0.00    9.90
  -1  -4  12   25.90    7.30
   0  -4  12   72.19    6.90
   1  -4  12   20.60    7.70
   2  -4  12  114.59   10.80
   3  -4  12  497.55   17.00
   4  -4  12   49.00    7.30
   5  -4  12  255.97    9.70
   6  -4  12  128.49   11.20
   7  -4  12  231.78   30.20
   8  -4  12   64.89   24.80
  -9  -3  12    0.00   21.30
  -8  -3  12  285.97   23.40
  -7  -3  12   35.50   19.70
  -6  -3  12    5.60    6.80
  -5  -3  12  141.49    7.50
  -4  -3  12  554.74   12.20
  -3  -3  12  521.85   13.90
  -2  -3  12   50.09    9.80
  -1  -3  12  926.41   16.80
   0  -3  12  492.75   12.70
   1  -3  12  728.03   17.50
   2  -3  12  186.38   10.40
   3  -3  12  638.64   15.10
   4  -3  12  191.68   10.20
   5  -3  12   82.79    7.10
   6  -3  12  161.38   12.40
   7  -3  12   10.40   22.50
   8  -3  12    0.00   21.40
   9  -3  12    0.20   23.80
  -9  -2  12   38.60   25.30
  -8  -2  12   61.19   20.40
  -7  -2  12  130.49   21.60
  -6  -2  12  170.68   12.40
  -5  -2  12   64.49    6.20
  -4  -2  12    8.30    5.30
  -3  -2  12   38.40    8.50
  -2  -2  12   54.99   11.10
  -1  -2  12   47.50    7.40
   0  -2  12   54.19    5.70
   1  -2  12   21.70    7.70
   2  -2  12  353.06   11.60
   3  -2  12    0.00    9.10
   4  -2  12  145.69    8.30
   5  -2  12   36.40    7.20
   6  -2  12  348.67   18.60
   7  -2  12   49.99   29.20
   8  -2  12   48.90   22.60
   9  -2  12   90.39   27.60
  -9  -1  12   23.90   21.40
  -8  -1  12  488.85   25.40
  -7  -1  12   25.50   21.10
  -6  -1  12   11.40    7.00
  -5  -1  12   52.39    6.30
  -4  -1  12  710.93   12.40
  -3  -1  12   21.30    9.00
  -2  -1  12   11.20    7.40
  -1  -1  12    2.20    6.50
   0  -1  12  235.38    8.80
   1  -1  12    1.10    6.70
   2  -1  12   13.30    8.30
   3  -1  12    0.00    9.80
   4  -1  12   36.70    7.30
   5  -1  12   32.80    7.00
   6  -1  12   73.89   10.40
   7  -1  12    0.00   21.30
   8  -1  12    0.00   20.40
   9  -1  12    0.00   24.30
  -9   0  12    5.80   22.00
  -8   0  12   72.49   20.40
  -7   0  12   34.00   17.20
  -6   0  12   22.20    7.70
  -5   0  12    9.00    6.80
  -4   0  12  100.39    8.10
  -3   0  12    0.00    8.70
  -2   0  12   69.29    9.20
  -1   0  12    2.10    6.50
   0   0  12    5.30    5.30
   1   0  12    8.90    7.10
   2   0  12  154.78   10.10
   3   0  12    7.70    9.50
   4   0  12  294.47   11.50
   5   0  12    4.00    6.60
   6   0  12   14.30    8.50
   7   0  12    0.00   18.90
   8   0  12   75.39   22.20
   9   0  12   44.30   30.70
  -9   1  12    0.00   21.70
  -8   1  12  525.95   23.60
  -7   1  12   34.20   16.20
  -6   1  12    3.20    8.70
  -5   1  12   74.19    7.60
  -4   1  12  692.63   13.60
  -3   1  12    0.00    9.80
  -2   1  12   23.50    8.30
  -1   1  12    0.00    6.50
   0   1  12  241.88   11.00
   1   1  12    6.70    6.90
   2   1  12    0.00    8.90
   3   1  12   19.70   10.50
   4   1  12   23.40    8.60
   5   1  12   18.30    7.00
   6   1  12   64.09   12.10
   7   1  12   34.80   16.60
   8   1  12   17.90   17.80
   9   1  12    0.00   27.60
  -9   2  12   31.50   25.00
  -8   2  12   36.70   20.70
  -7   2  12  138.09   17.30
  -6   2  12  198.78   13.50
  -5   2  12   80.79    8.90
  -4   2  12    7.00    6.80
  -3   2  12   52.19    9.70
  -2   2  12   76.89   12.70
  -1   2  12   36.40    8.30
   0   2  12   53.09    7.20
   1   2  12   22.50    8.40
   2   2  12  320.37   12.70
   3   2  12    0.00   10.00
   4   2  12  141.79    9.00
   5   2  12   27.50    7.70
   6   2  12  329.97   16.20
   7   2  12    0.00   19.40
   8   2  12    8.20   22.70
   9   2  12   47.70   27.70
  -9   3  12    0.00   22.50
  -8   3  12  251.17   23.40
  -7   3  12    0.00   19.10
  -6   3  12    8.80    9.40
  -5   3  12  138.89    9.60
  -4   3  12  552.64   12.50
  -3   3  12  535.55   18.10
  -2   3  12  117.69   12.10
  -1   3  12 1102.59   21.50
   0   3  12  521.15   15.30
   1   3  12  544.55   20.60
   2   3  12  129.69   11.90
   3   3  12  593.84   18.30
   4   3  12  202.18   10.20
   5   3  12   94.39    8.60
   6   3  12  148.59   14.10
   7   3  12   36.20   20.00
   8   3  12    0.00   21.20
   9   3  12   50.69   20.20
  -9   4  12   66.69   24.70
  -8   4  12   20.10   18.50
  -7   4  12  422.26   23.10
  -6   4  12   16.50   11.70
  -5   4  12   68.39    8.10
  -4   4  12   61.59    8.40
  -3   4  12  459.85   17.60
  -2   4  12    0.00   12.80
  -1   4  12   45.10   10.70
   0   4  12   69.09    8.20
   1   4  12    9.20   10.10
   2   4  12  143.69   12.30
   3   4  12  464.85   17.70
   4   4  12   49.80    9.20
   5   4  12  267.07   11.60
   6   4  12  162.48   18.50
   7   4  12  288.97   22.30
   8   4  12   21.50   22.20
  -9   5  12   27.00   20.20
  -8   5  12  130.39   20.00
  -7   5  12   35.60   20.30
  -6   5  12    4.30   10.80
  -5   5  12  110.49   10.60
  -4   5  12  203.98   11.50
  -3   5  12  321.67   17.80
  -2   5  12    0.00   12.30
  -1   5  12  584.44   18.60
   0   5  12  114.59   11.60
   1   5  12  281.57   17.20
   2   5  12   23.00   11.70
   3   5  12  309.57   17.30
   4   5  12    2.70    8.40
   5   5  12    7.10    8.20
   6   5  12    5.90   13.10
   7   5  12   28.20   20.50
   8   5  12    0.00   19.90
  -8   6  12   21.40   18.90
  -7   6  12   26.70   21.20
  -6   6  12  124.39   16.00
  -5   6  12    2.50    8.20
  -4   6  12    0.00   14.20
  -3   6  12   57.19   16.70
  -2   6  12    0.00   12.20
  -1   6  12  271.27   16.30
   0   6  12   62.49   11.00
   1   6  12   55.49   15.60
   2   6  12   17.80   11.80
   3   6  12  337.07   16.20
   4   6  12   48.80   13.90
   5   6  12  149.39   12.80
   6   6  12  229.28   20.10
   7   6  12  101.39   24.10
   8   6  12   25.40   21.80
  -8   7  12    0.00   21.40
  -7   7  12  185.48   23.60
  -6   7  12   36.10   15.30
  -5   7  12  152.08   14.40
  -4   7  12  263.87   19.30
  -3   7  12  267.97   20.90
  -2   7  12  220.08   17.90
  -1   7  12  398.06   20.10
   0   7  12  322.07   17.10
   1   7  12  198.58   19.20
   2   7  12  202.08   18.00
   3   7  12  392.16   20.90
   4   7  12   88.29   16.60
   5   7  12    7.70    9.10
   6   7  12   28.70   20.60
   7   7  12   73.59   25.70
  -7   8  12  229.38   25.40
  -6   8  12  180.68   25.10
  -5   8  12   15.50   10.40
  -4   8  12    0.90   10.30
  -3   8  12  143.19   20.70
  -2   8  12  227.48   17.30
  -1   8  12   75.19   15.80
   0   8  12    3.40    8.90
   1   8  12    0.30   15.30
   2   8  12    0.00   17.40
   3   8  12  153.58   21.50
   4   8  12   39.70   11.40
   5   8  12  170.08   14.10
   6   8  12    4.80   19.20
   7   8  12  275.87   25.50
  -7   9  12   92.19   28.90
  -6   9  12   38.50   17.50
  -5   9  12   96.09   13.10
  -4   9  12   12.10   13.70
  -3   9  12  180.68   23.60
  -2   9  12    7.70   16.60
  -1   9  12  284.77   18.70
   0   9  12   10.40    9.90
   1   9  12  159.48   18.80
   2   9  12   31.50   16.80
   3   9  12  353.86   24.80
   4   9  12   58.79   15.90
   5   9  12   41.90   11.00
   6   9  12    0.50   20.30
  -6  10  12   10.50   12.60
  -5  10  12   85.89   19.10
  -4  10  12   39.20   13.00
  -3  10  12   33.40   22.60
  -2  10  12    9.60   17.30
  -1  10  12   22.10   14.10
   0  10  12   12.50    9.00
   1  10  12   43.90   14.70
   2  10  12   52.99   17.70
   3  10  12    1.70   22.90
   4  10  12    4.20   12.70
   5  10  12   56.79   16.50
  -5  11  12   43.40   13.80
  -4  11  12   69.89   16.80
  -3  11  12    0.00   23.00
  -2  11  12   49.40   18.60
  -1  11  12    0.00   14.60
   0  11  12   23.00    9.50
   1  11  12   25.00   15.10
   2  11  12    0.00   18.80
   3  11  12   16.30   23.60
   4  11  12   22.80   16.90
  -3  12  12    0.00   31.50
  -2  12  12   75.49   21.60
  -1  12  12   59.49   17.50
   0  12  12   20.00   11.90
   1  12  12   14.60   17.50
   2  12  12    0.00   21.20
   3  12  12   22.30   31.70
  -1 -12  13   22.70   25.80
   0 -12  13    0.00   18.10
   1 -12  13   25.20   25.40
  -4 -11  13   41.10   11.80
  -3 -11  13   27.50   20.90
  -2 -11  13  198.48   30.50
  -1 -11  13   41.40   24.80
   0 -11  13    3.00   15.50
   1 -11  13    4.70   24.30
   2 -11  13    0.00   29.30
   3 -11  13    0.00   19.50
  -5 -10  13   79.09   12.60
  -4 -10  13    9.20   13.00
  -3 -10  13   22.20   20.50
  -2 -10  13   28.10   26.10
  -1 -10  13   14.10   19.40
   0 -10  13   74.79   16.10
   1 -10  13   37.80   19.70
   2 -10  13    0.00   25.50
   3 -10  13    3.80   18.50
   4 -10  13   77.59   16.00
  -6  -9  13   39.10   14.00
  -5  -9  13   41.50   11.00
  -4  -9  13   12.20   11.60
  -3  -9  13    6.30   25.20
  -2  -9  13  178.68   26.40
  -1  -9  13   82.09   18.60
   0  -9  13  183.28   19.70
   1  -9  13    0.00   18.80
   2  -9  13  308.07   26.90
   3  -9  13   77.99   25.60
   4  -9  13  170.58   15.70
   5  -9  13    2.70    9.50
  -7  -8  13   79.09   27.80
  -6  -8  13  259.67   18.30
  -5  -8  13    4.70    9.10
  -4  -8  13  274.87   14.30
  -3  -8  13  189.28   22.20
  -2  -8  13  310.87   26.10
  -1  -8  13   67.19   19.10
   0  -8  13   44.20   13.30
   1  -8  13  113.69   19.60
   2  -8  13  264.67   26.40
   3  -8  13    0.00   23.20
   4  -8  13    4.30    8.50
   5  -8  13    1.80    9.20
   6  -8  13   18.60   14.40
  -7  -7  13  176.38   25.20
  -6  -7  13   43.80   11.10
  -5  -7  13   83.09   10.30
  -4  -7  13    5.10    9.10
  -3  -7  13    3.00   16.50
  -2  -7  13   63.39   21.30
  -1  -7  13    0.10   20.00
   0  -7  13   38.10   12.30
   1  -7  13  369.86   20.40
   2  -7  13  178.48   21.60
   3  -7  13   83.79   17.30
   4  -7  13  204.78   13.90
   5  -7  13  414.36   16.80
   6  -7  13   55.89   12.70
   7  -7  13   95.79   16.50
  -8  -6  13   71.69   21.70
  -7  -6  13   83.99   21.60
  -6  -6  13   23.90    9.80
  -5  -6  13   72.99    8.10
  -4  -6  13   11.50    8.00
  -3  -6  13  141.79   16.40
  -2  -6  13  181.88   19.80
  -1  -6  13  103.49   16.10
   0  -6  13   34.70   11.30
   1  -6  13  144.89   15.80
   2  -6  13  194.98   19.40
   3  -6  13   62.89   17.10
   4  -6  13    9.20    8.30
   5  -6  13    9.90    7.10
   6  -6  13   14.00   10.40
   7  -6  13    0.00   22.80
  -8  -5  13   34.10   25.90
  -7  -5  13    0.00   19.40
  -6  -5  13    4.90   10.10
  -5  -5  13    4.00    6.10
  -4  -5  13   26.80    7.40
  -3  -5  13   44.10   12.60
  -2  -5  13   23.90   12.50
  -1  -5  13   80.59   12.30
   0  -5  13    8.30    7.30
   1  -5  13  121.89   12.80
   2  -5  13   84.49   13.20
   3  -5  13   13.90   13.60
   4  -5  13  219.98   11.20
   5  -5  13  119.29    8.80
   6  -5  13  117.49   12.70
   7  -5  13   18.00   26.40
   8  -5  13  101.19   14.50
  -8  -4  13   71.89   24.40
  -7  -4  13  130.39   28.40
  -6  -4  13  166.68   11.70
  -5  -4  13   27.70    5.60
  -4  -4  13  400.76   10.70
  -3  -4  13    5.60    9.90
  -2  -4  13  798.22   19.30
  -1  -4  13   22.10    9.30
   0  -4  13  226.58   11.80
   1  -4  13    0.00    9.30
   2  -4  13  498.85   20.50
   3  -4  13   35.20   11.10
   4  -4  13   15.80    7.20
   5  -4  13    8.20    5.60
   6  -4  13   23.70   12.30
   7  -4  13    0.00   27.00
   8  -4  13    6.10   26.50
  -9  -3  13   35.30   22.30
  -8  -3  13   96.49   20.50
  -7  -3  13   34.90   20.50
  -6  -3  13   24.10    9.50
  -5  -3  13    5.80    5.00
  -4  -3  13   32.20    6.40
  -3  -3  13  272.87   12.00
  -2  -3  13   80.09   13.90
  -1  -3  13   65.89   13.40
   0  -3  13  193.98   10.80
   1  -3  13  514.35   13.70
   2  -3  13  583.74   14.50
   3  -3  13    0.00   13.40
   4  -3  13  617.84   13.70
   5  -3  13  583.84   13.90
   6  -3  13  335.67   20.90
   7  -3  13   79.69   24.30
   8  -3  13  306.27   27.20
  -9  -2  13  242.98   25.90
  -8  -2  13   27.70   21.90
  -7  -2  13  343.17   27.30
  -6  -2  13   12.30    9.70
  -5  -2  13  538.85   13.50
  -4  -2  13   25.60    9.40
  -3  -2  13  643.84   14.00
  -2  -2  13   91.39   11.40
  -1  -2  13  542.45   14.30
   0  -2  13   55.29    7.70
   1  -2  13  250.87   15.10
   2  -2  13  142.29   12.20
   3  -2  13   92.79   15.30
   4  -2  13    4.70    9.20
   5  -2  13   10.40    8.10
   6  -2  13   26.80   11.60
   7  -2  13   10.00   25.50
   8  -2  13    0.00   24.90
  -9  -1  13   69.19   23.10
  -8  -1  13    9.90   20.10
  -7  -1  13   42.50   20.90
  -6  -1  13   11.90    9.20
  -5  -1  13   72.59    8.80
  -4  -1  13    0.00    7.80
  -3  -1  13  603.84   13.90
  -2  -1  13   19.30    9.40
  -1  -1  13  335.17   17.60
   0  -1  13    2.40    6.20
   1  -1  13  750.52   18.20
   2  -1  13    0.00   10.10
   3  -1  13    0.00   14.90
   4  -1  13   13.90   11.60
   5  -1  13  426.76   16.20
   6  -1  13    6.90   15.30
   7  -1  13    0.00   22.30
   8  -1  13    0.00   22.30
  -9   0  13   74.69   27.20
  -8   0  13   22.10   21.80
  -7   0  13  156.08   18.80
  -6   0  13    7.60    8.50
  -5   0  13  133.29   10.40
  -4   0  13    3.00    6.40
  -3   0  13    0.30   13.30
  -2   0  13    4.40    9.70
  -1   0  13  119.49   11.10
   0   0  13    3.50    5.50
   1   0  13  100.69   11.50
   2   0  13    0.00   10.10
   3   0  13   99.29   13.60
   4   0  13    5.40    6.90
   5   0  13    8.40    7.20
   6   0  13    0.00    8.80
   7   0  13    0.10   23.20
   8   0  13    0.00   25.80
  -9   1  13    9.80   24.10
  -8   1  13    0.00   18.60
  -7   1  13    0.10   16.80
  -6   1  13   12.90   11.10
  -5   1  13   83.89    9.40
  -4   1  13    6.00    7.00
  -3   1  13  574.44   18.80
  -2   1  13    9.90    9.70
  -1   1  13  267.97   16.60
   0   1  13   12.40    6.20
   1   1  13  822.32   17.00
   2   1  13   12.60    9.90
   3   1  13    0.00   18.20
   4   1  13   12.00    8.80
   5   1  13  412.26   15.20
   6   1  13   18.30   11.50
   7   1  13    8.20   17.30
   8   1  13    0.00   26.50
  -9   2  13  223.68   26.40
  -8   2  13   67.89   22.40
  -7   2  13  374.56   20.10
  -6   2  13   27.70   11.30
  -5   2  13  542.85   15.30
  -4   2  13   34.30   10.10
  -3   2  13  665.73   17.20
  -2   2  13  120.09   13.90
  -1   2  13  529.75   14.70
   0   2  13   61.99    8.00
   1   2  13  214.58   14.60
   2   2  13  113.59   13.20
   3   2  13   47.20   16.70
   4   2  13    0.50    8.50
   5   2  13   14.10    7.50
   6   2  13   22.80   11.50
   7   2  13    0.00   20.70
   8   2  13    0.00   21.70
  -9   3  13    0.00   22.80
  -8   3  13   89.19   20.30
  -7   3  13   17.10   19.60
  -6   3  13   20.20   12.40
  -5   3  13   11.30    7.60
  -4   3  13   21.70   14.10
  -3   3  13  282.97   14.60
  -2   3  13   13.40   18.30
  -1   3  13  177.98   15.30
   0   3  13  208.68   11.70
   1   3  13  399.56   14.90
   2   3  13  652.23   17.50
   3   3  13    0.00   14.30
   4   3  13  644.54   16.90
   5   3  13  607.54   17.80
   6   3  13  336.97   23.30
   7   3  13    0.00   24.30
   8   3  13  232.08   23.80
  -8   4  13   87.29   21.10
  -7   4  13   53.39   21.90
  -6   4  13  167.78   18.50
  -5   4  13   46.60    9.60
  -4   4  13  384.96   19.60
  -3   4  13   37.40   13.30
  -2   4  13  847.02   22.80
  -1   4  13   18.50   11.50
   0   4  13  280.37   15.60
   1   4  13   27.40   10.80
   2   4  13  397.06   21.30
   3   4  13    0.00   13.10
   4   4  13   11.40   13.60
   5   4  13    7.20    7.70
   6   4  13    1.00   16.40
   7   4  13   47.90   23.70
   8   4  13    0.00   23.50
  -8   5  13   39.70   18.60
  -7   5  13   14.30   20.00
  -6   5  13    2.30   18.30
  -5   5  13    3.60    9.80
  -4   5  13   20.50   15.00
  -3   5  13   57.69   14.30
  -2   5  13   57.19   14.40
  -1   5  13   70.99   15.30
   0   5  13   11.10    9.30
   1   5  13  127.29   14.90
   2   5  13   62.19   13.60
   3   5  13    0.00   13.90
   4   5  13  202.68   16.20
   5   5  13  126.19   12.50
   6   5  13  106.69   18.20
   7   5  13   59.89   23.30
   8   5  13  114.09   12.30
  -8   6  13   24.30   20.80
  -7   6  13   29.70   24.20
  -6   6  13   52.29   21.00
  -5   6  13   72.59   12.60
  -4   6  13   35.30   16.50
  -3   6  13  159.98   16.40
  -2   6  13  156.98   17.30
  -1   6  13  194.78   18.40
   0   6  13   27.80   12.50
   1   6  13   58.39   18.30
   2   6  13  205.38   17.30
   3   6  13   60.89   15.90
   4   6  13    6.50   14.10
   5   6  13    8.10    9.70
   6   6  13   47.80   28.10
   7   6  13   34.60   23.20
  -7   7  13  173.88   26.00
  -6   7  13   33.50   22.00
  -5   7  13   78.79   13.30
  -4   7  13    6.20   17.60
  -3   7  13   61.29   18.70
  -2   7  13   99.49   18.30
  -1   7  13   91.59   18.40
   0   7  13   38.20   11.60
   1   7  13  282.77   17.90
   2   7  13  151.98   19.00
   3   7  13    8.60   19.30
   4   7  13  174.48   18.40
   5   7  13  380.06   18.90
   6   7  13   47.40   21.70
   7   7  13   90.59   18.00
  -7   8  13    0.00   27.50
  -6   8  13  304.37   27.30
  -5   8  13    4.80   10.30
  -4   8  13  293.77   20.10
  -3   8  13  111.89   20.80
  -2   8  13  368.06   23.30
  -1   8  13  149.79   18.00
   0   8  13   44.70   11.50
   1   8  13   50.29   17.20
   2   8  13  276.37   24.30
   3   8  13  108.39   21.80
   4   8  13   16.30   14.60
   5   8  13   15.60   11.80
   6   8  13   37.80   26.80
  -6   9  13   35.00   21.60
  -5   9  13   28.20   16.90
  -4   9  13   18.00   12.10
  -3   9  13    0.00   23.10
  -2   9  13  158.78   22.80
  -1   9  13   65.89   16.00
   0   9  13  186.68   16.60
   1   9  13   28.80   16.10
   2   9  13  296.47   23.90
   3   9  13   70.79   23.70
   4   9  13  158.38   17.50
   5   9  13    9.30   12.90
  -5  10  13   69.79   17.40
  -4  10  13    9.10   12.20
  -3  10  13    0.00   23.60
  -2  10  13    0.00   19.30
  -1  10  13   31.10   15.80
   0  10  13   77.79   12.10
   1  10  13    0.00   16.00
   2  10  13   29.90   20.20
   3  10  13   13.80   24.10
   4  10  13   63.79   15.40
  -4  11  13   27.80   11.30
  -3  11  13   14.80   26.70
  -2  11  13  170.78   21.80
  -1  11  13   24.60   17.00
   0  11  13   16.50   10.20
   1  11  13   45.50   17.30
   2  11  13    0.00   22.70
   3  11  13    0.00   28.00
  -1  12  13    7.30   21.20
   0  12  13    1.00   11.20
   1  12  13    3.80   19.80
  -2 -11  14   13.60   19.20
  -1 -11  14   49.80   27.80
   0 -11  14    0.90   14.80
   1 -11  14   85.29   27.10
   2 -11  14    7.90   36.40
  -4 -10  14   37.60   11.60
  -3 -10  14  142.59   33.20
  -2 -10  14   74.29   28.40
  -1 -10  14   31.10   21.90
   0 -10  14  105.79   19.20
   1 -10  14   54.69   22.00
   2 -10  14    0.00   27.30
   3 -10  14    0.00   32.00
  -5  -9  14   16.20   10.00
  -4  -9  14   83.99   14.10
  -3  -9  14  159.58   33.00
  -2  -9  14   11.50   22.90
  -1  -9  14   67.69   19.90
   0  -9  14    8.10   12.40
   1  -9  14    8.30   20.30
   2  -9  14   59.29   23.40
   3  -9  14  156.78   32.10
   4  -9  14    6.00   11.50
   5  -9  14   60.29   15.30
  -6  -8  14   60.19   15.80
  -5  -8  14   91.29   11.20
  -4  -8  14    7.90   10.00
  -3  -8  14  356.56   27.70
  -2  -8  14   32.40   21.70
  -1  -8  14  341.27   25.50
   0  -8  14    7.30   11.70
   1  -8  14  326.47   25.60
   2  -8  14   65.79   22.00
   3  -8  14  277.77   27.10
   4  -8  14    8.10   11.10
   5  -8  14   65.59   10.80
  -7  -7  14  107.89   34.00
  -6  -7  14  115.89   14.30
  -5  -7  14    7.30    7.80
  -4  -7  14   16.30   10.00
  -3  -7  14  159.18   22.50
  -2  -7  14  265.07   21.50
  -1  -7  14    0.00   15.90
   0  -7  14   16.70   11.50
   1  -7  14   36.90   15.60
   2  -7  14   54.59   20.90
   3  -7  14   75.29   22.30
   4  -7  14    7.00   10.00
   5  -7  14    8.10    8.40
   6  -7  14   16.80   16.70
  -7  -6  14   64.49   21.40
  -6  -6  14    1.30   10.50
  -5  -6  14    3.50    6.70
  -4  -6  14    8.10   13.20
  -3  -6  14   46.00   20.50
  -2  -6  14    0.10   17.00
  -1  -6  14    0.10   13.40
   0  -6  14   98.89   12.30
   1  -6  14   44.10   13.70
   2  -6  14   55.99   16.80
   3  -6  14  141.39   20.30
   4  -6  14  122.29   13.20
   5  -6  14   92.39    9.80
   6  -6  14   57.99   15.80
   7  -6  14  168.48   17.80
  -7  -5  14   55.89   25.70
  -6  -5  14   21.40   11.10
  -5  -5  14    4.90    5.70
  -4  -5  14   67.69   10.10
  -3  -5  14   76.39   15.00
  -2  -5  14  138.69   14.10
  -1  -5  14   49.30   13.50
   0  -5  14    0.50    7.10
   1  -5  14   80.69   13.60
   2  -5  14   18.70   14.70
   3  -5  14    3.50   15.70
   4  -5  14    0.00    9.80
   5  -5  14    7.70    6.80
   6  -5  14    0.70   13.00
   7  -5  14   38.30   24.10
  -8  -4  14  127.59   26.10
  -7  -4  14   22.50   25.50
  -6  -4  14    1.60   10.80
  -5  -4  14    4.10    5.30
  -4  -4  14  299.67   12.60
  -3  -4  14  130.29   14.30
  -2  -4  14   54.99   14.00
  -1  -4  14  252.97   16.50
   0  -4  14  301.37   13.70
   1  -4  14  439.96   17.20
   2  -4  14   55.19   15.30
   3  -4  14  410.46   16.40
   4  -4  14  148.99   13.50
   5  -4  14  132.09    8.90
   6  -4  14   49.00   12.80
   7  -4  14  149.79   29.50
  -8  -3  14    0.00   26.60
  -7  -3  14    1.40   22.20
  -6  -3  14  618.84   21.70
  -5  -3  14   62.39    7.30
  -4  -3  14    8.20    9.30
  -3  -3  14  322.37   13.90
  -2  -3  14    4.10   12.70
  -1  -3  14  117.69   12.80
   0  -3  14  173.58   13.40
   1  -3  14  164.98   13.30
   2  -3  14   57.99   13.70
   3  -3  14    0.00   15.50
   4  -3  14   78.59   11.80
   5  -3  14   13.60    7.50
   6  -3  14  237.08   27.50
   7  -3  14  147.29   29.20
   8  -3  14   33.80   14.10
  -8  -2  14  201.08   24.20
  -7  -2  14    0.00   23.80
  -6  -2  14   97.49   13.30
  -5  -2  14   24.10    8.10
  -4  -2  14  901.21   21.50
  -3  -2  14    0.00   12.20
  -2  -2  14  244.08   16.10
  -1  -2  14    0.00   10.90
   0  -2  14 1073.99   26.80
   1  -2  14   17.50   11.00
   2  -2  14  341.77   16.80
   3  -2  14   20.20   13.00
   4  -2  14  288.47   20.40
   5  -2  14   20.80    9.90
   6  -2  14   41.90   27.90
   7  -2  14    0.10   32.50
   8  -2  14    0.20   24.50
  -8  -1  14   44.20   21.90
  -7  -1  14   37.20   22.00
  -6  -1  14  233.08   19.10
  -5  -1  14  148.99   11.20
  -4  -1  14   37.20   15.90
  -3  -1  14    9.80   13.70
  -2  -1  14   50.79   13.00
  -1  -1  14   18.10    9.70
   0  -1  14  186.78   13.60
   1  -1  14    0.00   10.10
   2  -1  14  176.48   13.70
   3  -1  14    6.40   14.20
   4  -1  14  177.98   17.60
   5  -1  14   30.50   11.50
   6  -1  14  159.78   28.60
   7  -1  14   48.90   32.70
   8  -1  14    0.00   25.30
  -8   0  14  353.06   25.90
  -7   0  14   13.50   21.50
  -6   0  14   53.79   10.40
  -5   0  14    5.80    9.30
  -4   0  14  934.71   24.30
  -3   0  14    6.70   13.40
  -2   0  14  245.48   13.00
  -1   0  14    2.50    9.80
   0   0  14  532.95   16.90
   1   0  14    4.70   10.20
   2   0  14    0.00   13.40
   3   0  14    0.00   13.70
   4   0  14   89.19   25.30
   5   0  14   12.70    8.40
   6   0  14    3.60   21.20
   7   0  14   10.40   26.80
   8   0  14    3.80   24.50
  -8   1  14   36.00   24.80
  -7   1  14   42.40   17.50
  -6   1  14  228.08   16.60
  -5   1  14  144.09   13.40
  -4   1  14   26.70   13.80
  -3   1  14   18.70   14.90
  -2   1  14  121.49   13.90
  -1   1  14    0.50    9.40
   0   1  14  171.98   11.30
   1   1  14   12.70    9.50
   2   1  14   92.69   13.50
   3   1  14   23.70   14.70
   4   1  14  181.98   17.80
   5   1  14   38.30    9.80
   6   1  14  208.48   20.40
   7   1  14   14.30   24.20
   8   1  14   46.70   31.60
  -8   2  14  187.88   21.50
  -7   2  14   12.50   20.90
  -6   2  14   64.99   15.80
  -5   2  14   26.70    8.50
  -4   2  14  921.41   22.50
  -3   2  14   12.40   12.80
  -2   2  14  389.96   17.50
  -1   2  14    0.00   10.60
   0   2  14 1086.49   23.40
   1   2  14   28.40   10.40
   2   2  14  173.28   17.60
   3   2  14   20.30   12.90
   4   2  14  244.78   17.20
   5   2  14   34.40    8.80
   6   2  14   18.40   13.60
   7   2  14   49.40   22.90
   8   2  14    9.40   18.50
  -8   3  14   48.20   23.90
  -7   3  14  133.59   26.20
  -6   3  14  602.44   27.00
  -5   3  14   82.19   11.80
  -4   3  14   63.39   17.80
  -3   3  14  342.97   16.10
  -2   3  14   17.70   13.40
  -1   3  14  155.08   13.60
   0   3  14  181.18   14.60
   1   3  14  115.79   13.10
   2   3  14   16.90   12.70
   3   3  14    0.00   15.70
   4   3  14   46.10   16.90
   5   3  14   10.90    8.80
   6   3  14  233.68   19.00
   7   3  14  105.09   28.20
   8   3  14    8.30   13.10
  -8   4  14  159.08   23.70
  -7   4  14    0.00   24.80
  -6   4  14   13.00   18.60
  -5   4  14   18.50    9.20
  -4   4  14  334.17   23.20
  -3   4  14  109.79   18.30
  -2   4  14   34.10   14.30
  -1   4  14  314.97   20.50
   0   4  14  331.77   17.70
   1   4  14  393.76   19.90
   2   4  14   53.19   13.60
   3   4  14  416.26   18.00
   4   4  14  102.69   20.90
   5   4  14  118.29   11.10
   6   4  14   89.89   27.20
   7   4  14  155.08   25.90
  -7   5  14    0.00   23.50
  -6   5  14   25.80   18.20
  -5   5  14    4.80   10.10
  -4   5  14   40.00   16.60
  -3   5  14   58.39   15.30
  -2   5  14  160.88   17.20
  -1   5  14   93.09   16.20
   0   5  14    1.50    9.80
   1   5  14   74.19   15.80
   2   5  14    0.20   16.60
   3   5  14   18.70   14.90
   4   5  14    0.00   13.00
   5   5  14   11.50   10.00
   6   5  14   35.10   32.00
   7   5  14   54.59   23.80
  -7   6  14    7.10   23.40
  -6   6  14   28.10   28.70
  -5   6  14    6.10   11.20
  -4   6  14   48.20   15.00
  -3   6  14   71.29   18.10
  -2   6  14   42.50   16.00
  -1   6  14   36.50   16.30
   0   6  14   91.69   16.00
   1   6  14   10.50   16.20
   2   6  14   42.00   15.90
   3   6  14  119.89   18.20
   4   6  14  112.19   14.70
   5   6  14  103.09   13.20
   6   6  14  119.99   32.10
   7   6  14  135.19   17.70
  -7   7  14   85.49   42.50
  -6   7  14   55.89   24.80
  -5   7  14    8.40   12.70
  -4   7  14    0.50   19.90
  -3   7  14  223.38   21.90
  -2   7  14  241.08   20.60
  -1   7  14   53.49   18.30
   0   7  14   14.30   13.20
   1   7  14    2.40   18.10
   2   7  14   63.59   21.20
   3   7  14   50.79   22.70
   4   7  14    0.50   16.70
   5   7  14   11.90   12.20
   6   7  14    9.40   29.00
  -6   8  14    0.00   28.60
  -5   8  14  121.19   20.70
  -4   8  14    1.40   24.90
  -3   8  14  495.65   28.70
  -2   8  14   82.49   19.40
  -1   8  14  369.16   26.40
   0   8  14    1.70   10.70
   1   8  14  335.77   26.40
   2   8  14    0.00   19.90
   3   8  14  109.99   28.70
   4   8  14    5.70   25.00
   5   8  14   28.60   15.90
  -5   9  14   13.20   14.00
  -4   9  14   81.99   21.50
  -3   9  14   41.70   26.80
  -2   9  14   19.00   22.20
  -1   9  14    0.00   17.60
   0   9  14    2.10   11.10
   1   9  14   66.59   18.50
   2   9  14   42.40   22.30
   3   9  14  261.17   27.30
   4   9  14    8.60   20.90
   5   9  14   32.60   21.00
  -4  10  14   22.80   11.40
  -3  10  14   63.09   26.70
  -2  10  14   46.40   20.60
  -1  10  14   24.20   19.10
   0  10  14  106.29   13.60
   1  10  14   73.29   19.90
   2  10  14    2.20   21.40
   3  10  14  105.49   27.30
  -2  11  14   29.60   15.80
  -1  11  14  107.39   20.60
   0  11  14    3.60    9.50
   1  11  14   39.80   21.60
   2  11  14    0.00   25.30
  -2 -10  15   39.90   31.30
  -1 -10  15   27.00   23.40
   0 -10  15   11.00   16.30
   1 -10  15   78.39   23.70
   2 -10  15  120.49   30.60
  -4  -9  15  238.48   16.60
  -3  -9  15  103.19   28.50
  -2  -9  15  151.08   24.90
  -1  -9  15  119.99   22.70
   0  -9  15   97.09   17.80
   1  -9  15   24.90   22.90
   2  -9  15  125.29   24.40
   3  -9  15    0.00   26.60
  -5  -8  15    7.30    9.90
  -4  -8  15   11.70   13.10
  -3  -8  15    0.00   22.90
  -2  -8  15  249.97   26.40
  -1  -8  15    0.00   17.70
   0  -8  15   81.59   16.40
   1  -8  15   13.60   17.10
   2  -8  15  363.36   25.90
   3  -8  15   33.00   22.40
   4  -8  15  208.98   19.20
  -6  -7  15   29.80   17.90
  -5  -7  15    1.90    8.80
  -4  -7  15  132.79   18.60
  -3  -7  15   14.70   23.00
  -2  -7  15  178.88   21.60
  -1  -7  15   11.80   15.30
   0  -7  15   32.80   10.50
   1  -7  15    0.00   15.40
   2  -7  15   49.40   21.10
   3  -7  15    0.00   23.40
   4  -7  15    1.60   18.50
   5  -7  15    6.90   10.50
  -6  -6  15   70.19   15.20
  -5  -6  15   10.70    8.20
  -4  -6  15    7.10   20.40
  -3  -6  15   32.80   19.10
  -2  -6  15   68.19   17.80
  -1  -6  15   19.30   13.70
   0  -6  15   16.80    9.30
   1  -6  15    0.00   13.90
   2  -6  15    0.00   18.60
   3  -6  15   28.10   20.30
   4  -6  15   11.10   21.90
   5  -6  15  106.89   12.00
   6  -6  15   49.60   12.60
  -7  -5  15   37.10   22.60
  -6  -5  15   12.40   12.20
  -5  -5  15   13.00    6.90
  -4  -5  15   15.40   11.70
  -3  -5  15    0.00   16.20
  -2  -5  15   33.10   15.40
  -1  -5  15    0.00   14.10
   0  -5  15   22.80   10.30
   1  -5  15   21.70   15.00
   2  -5  15   89.89   16.70
   3  -5  15   60.39   17.80
   4  -5  15   24.40   12.50
   5  -5  15   11.70    8.30
   6  -5  15  103.79   17.60
  -7  -4  15   40.90   27.60
  -6  -4  15    1.80    9.20
  -5  -4  15    8.80    6.20
  -4  -4  15   20.70   10.20
  -3  -4  15   41.00   15.20
  -2  -4  15    9.10   16.50
  -1  -4  15   27.40   15.90
   0  -4  15    0.00    8.00
   1  -4  15  149.29   16.60
   2  -4  15   99.59   17.50
   3  -4  15    0.00   16.60
   4  -4  15   31.00   12.20
   5  -4  15  159.48   11.30
   6  -4  15   49.00   17.60
   7  -4  15    6.90   12.30
  -7  -3  15  269.47   26.60
  -6  -3  15    0.00   25.40
  -5  -3  15  418.76   15.60
  -4  -3  15    0.00   13.40
  -3  -3  15  261.67   17.50
  -2  -3  15    0.00   13.90
  -1  -3  15  406.66   17.80
   0  -3  15   10.40    8.10
   1  -3  15  142.99   17.50
   2  -3  15   70.89   15.00
   3  -3  15   51.79   19.00
   4  -3  15   44.00   15.20
   5  -3  15   67.49   12.30
   6  -3  15   97.19   27.10
   7  -3  15    0.00   34.10
  -8  -2  15   42.90   23.60
  -7  -2  15  172.28   31.40
  -6  -2  15    0.00   26.90
  -5  -2  15    6.90    8.10
  -4  -2  15   29.20   20.60
  -3  -2  15   90.89   19.50
  -2  -2  15    0.00   13.70
  -1  -2  15  384.96   19.90
   0  -2  15   48.30   10.00
   1  -2  15  702.33   20.70
   2  -2  15   28.30   13.90
   3  -2  15  263.07   20.70
   4  -2  15    0.00   22.60
   5  -2  15  785.02   26.00
   6  -2  15   89.49   33.80
   7  -2  15   16.10   32.00
  -8  -1  15   44.50   25.80
  -7  -1  15  132.49   31.80
  -6  -1  15   90.79   26.80
  -5  -1  15  335.67   21.80
  -4  -1  15   12.70   20.20
  -3  -1  15  238.98   18.50
  -2  -1  15   16.00   12.00
  -1  -1  15  303.47   14.50
   0  -1  15    1.40    6.70
   1  -1  15   93.89   14.90
   2  -1  15    0.00   12.50
   3  -1  15  146.09   18.70
   4  -1  15   11.20   21.90
   5  -1  15    8.00   12.70
   6  -1  15   62.89   28.00
   7  -1  15   13.60   30.60
  -8   0  15    0.00   24.80
  -7   0  15   46.80   25.60
  -6   0  15    8.40   19.20
  -5   0  15    9.30    9.80
  -4   0  15   11.10   16.30
  -3   0  15   97.79   17.20
  -2   0  15    3.70   13.60
  -1   0  15  114.59   14.30
   0   0  15    2.80    6.80
   1   0  15  332.07   14.50
   2   0  15   13.90   13.60
   3   0  15   22.70   16.90
   4   0  15    0.90   17.30
   5   0  15  357.06   18.60
   6   0  15   29.10   29.00
   7   0  15    0.00   24.20
  -8   1  15    0.00   30.00
  -7   1  15  115.09   23.90
  -6   1  15   52.39   19.30
  -5   1  15  304.77   16.10
  -4   1  15   37.00   20.40
  -3   1  15  291.07   18.10
  -2   1  15    0.00   13.00
  -1   1  15  323.57   15.50
   0   1  15    6.40    6.80
   1   1  15   93.39   14.90
   2   1  15   33.20   12.80
   3   1  15   47.00   17.30
   4   1  15    0.00   20.50
   5   1  15   23.80    9.70
   6   1  15    0.00   27.00
   7   1  15    0.00   24.20
  -8   2  15    0.00   28.90
  -7   2  15   84.09   22.80
  -6   2  15   31.70   16.00
  -5   2  15    5.30    8.40
  -4   2  15    0.00   19.30
  -3   2  15  192.48   17.40
  -2   2  15    4.90   14.60
  -1   2  15  354.76   20.60
   0   2  15   47.90   10.80
   1   2  15  712.13   20.30
   2   2  15   57.99   13.90
   3   2  15  169.28   17.10
   4   2  15   20.70   18.80
   5   2  15  784.52   20.00
   6   2  15   60.49   29.50
   7   2  15   46.20   26.00
  -7   3  15  345.67   30.00
  -6   3  15    0.00   16.50
  -5   3  15  439.16   19.40
  -4   3  15   29.60   19.80
  -3   3  15  316.47   17.10
  -2   3  15   31.90   15.10
  -1   3  15  428.96   18.90
   0   3  15   22.00   10.10
   1   3  15  132.29   18.70
   2   3  15   62.19   14.20
   3   3  15    3.50   16.70
   4   3  15   11.80   19.30
   5   3  15   63.09   11.40
   6   3  15    0.00   30.20
   7   3  15    0.00   26.30
  -7   4  15    0.00   27.10
  -6   4  15   13.80   30.10
  -5   4  15   16.10   11.00
  -4   4  15   14.50   21.40
  -3   4  15    0.00   15.00
  -2   4  15    0.00   17.10
  -1   4  15   50.19   17.00
   0   4  15    0.50   10.50
   1   4  15  146.89   16.70
   2   4  15  119.59   16.80
   3   4  15   14.60   14.80
   4   4  15   36.70   19.40
   5   4  15  153.28   15.10
   6   4  15    0.00   28.50
   7   4  15   11.10   12.00
  -7   5  15    0.00   24.10
  -6   5  15    0.00   34.90
  -5   5  15    3.70   11.10
  -4   5  15   49.50   23.60
  -3   5  15   25.10   17.50
  -2   5  15   69.49   17.80
  -1   5  15    0.00   17.00
   0   5  15   26.20   11.60
   1   5  15   31.30   17.30
   2   5  15   56.49   17.20
   3   5  15   64.09   17.60
   4   5  15    0.60   22.10
   5   5  15    2.40   10.50
   6   5  15   83.99   34.70
  -6   6  15    0.00   33.60
  -5   6  15   12.70   12.90
  -4   6  15   18.70   19.50
  -3   6  15   18.00   18.90
  -2   6  15   27.30   16.30
  -1   6  15    9.40   17.50
   0   6  15   14.40   14.00
   1   6  15   10.50   17.50
   2   6  15   25.80   16.40
   3   6  15    4.90   19.80
   4   6  15    0.00   24.70
   5   6  15   81.89   14.40
   6   6  15   28.70   14.10
  -6   7  15    8.80   30.00
  -5   7  15   11.00   15.50
  -4   7  15  143.69   29.30
  -3   7  15    0.00   22.90
  -2   7  15  132.59   20.10
  -1   7  15    0.00   18.40
   0   7  15   21.60   15.10
   1   7  15   18.10   18.50
   2   7  15   35.70   20.80
   3   7  15   26.70   23.10
   4   7  15    0.00   28.90
   5   7  15   13.90   15.10
  -5   8  15    0.00   15.80
  -4   8  15    0.00   29.80
  -3   8  15    3.20   24.70
  -2   8  15  272.37   24.80
  -1   8  15   13.20   19.30
   0   8  15   68.89   17.40
   1   8  15    8.00   19.30
   2   8  15  353.16   25.80
   3   8  15   29.10   24.90
   4   8  15  191.68   31.90
  -4   9  15  235.18   17.80
  -3   9  15   44.50   26.30
  -2   9  15  192.58   23.30
  -1   9  15  143.09   20.00
   0   9  15  114.39   19.60
   1   9  15    0.00   20.50
   2   9  15   92.39   24.30
   3   9  15   44.20   26.80
  -2  10  15   42.00   23.00
  -1  10  15  103.29   20.80
   0  10  15    5.50   11.30
   1  10  15    3.00   21.60
   2  10  15  135.39   24.10
  -2  -9  16  105.39   27.00
  -1  -9  16  162.98   24.30
   0  -9  16  137.39   16.70
   1  -9  16  228.48   23.70
   2  -9  16   90.59   27.20
  -4  -8  16   33.60   11.70
  -3  -8  16  140.29   28.70
  -2  -8  16   36.30   21.20
  -1  -8  16   23.70   18.70
   0  -8  16   19.70   11.20
   1  -8  16    1.80   19.40
   2  -8  16    0.00   22.20
   3  -8  16   66.19   29.00
  -5  -7  16   21.70   11.10
  -4  -7  16   60.29   23.40
  -3  -7  16  109.89   23.70
  -2  -7  16   28.00   19.70
  -1  -7  16   38.10   19.80
   0  -7  16    2.60   10.70
   1  -7  16  180.58   20.70
   2  -7  16    5.20   20.90
   3  -7  16   73.59   25.20
   4  -7  16    0.00   24.80
  -5  -6  16   14.00    9.90
  -4  -6  16   24.30   15.60
  -3  -6  16    0.00   22.70
  -2  -6  16    0.00   21.30
  -1  -6  16   61.99   19.40
   0  -6  16   90.69   15.90
   1  -6  16    0.70   19.50
   2  -6  16   26.20   21.60
   3  -6  16   13.20   23.50
   4  -6  16   22.20   17.80
   5  -6  16   77.19   12.40
  -6  -5  16    1.10   12.00
  -5  -5  16   13.60    9.70
  -4  -5  16    6.00   12.90
  -3  -5  16   48.10   17.20
  -2  -5  16   66.89   20.90
  -1  -5  16    8.90   17.10
   0  -5  16    8.10   10.60
   1  -5  16    0.00   17.20
   2  -5  16    0.00   21.10
   3  -5  16   12.90   19.00
   4  -5  16   12.20   19.70
   5  -5  16   10.90   12.30
  -6  -4  16   44.00   19.80
  -5  -4  16    7.10    8.70
  -4  -4  16   26.50   17.40
  -3  -4  16   46.60   16.90
  -2  -4  16  159.68   19.50
  -1  -4  16    0.00   16.00
   0  -4  16    1.80    9.30
   1  -4  16   17.40   16.20
   2  -4  16   95.89   20.50
   3  -4  16   45.80   18.50
   4  -4  16    0.00   19.10
   5  -4  16   16.20   16.60
   6  -4  16   11.10   12.00
  -7  -3  16  128.09   33.10
  -6  -3  16    3.30   24.80
  -5  -3  16   56.09   13.10
  -4  -3  16   17.30   19.60
  -3  -3  16  271.27   20.30
  -2  -3  16  118.79   17.40
  -1  -3  16   24.00   16.10
   0  -3  16  357.76   18.70
   1  -3  16  141.79   16.90
   2  -3  16  197.68   18.80
   3  -3  16   16.40   21.50
   4  -3  16  544.35   21.90
   5  -3  16   18.60   12.80
   6  -3  16   55.79   28.30
  -7  -2  16   97.79   30.60
  -6  -2  16  456.75   32.00
  -5  -2  16   28.20   13.00
  -4  -2  16   83.69   20.30
  -3  -2  16    0.00   17.20
  -2  -2  16  560.94   19.10
  -1  -2  16   23.80   12.50
   0  -2  16   18.70    9.10
   1  -2  16   19.30   12.90
   2  -2  16    0.00   20.10
   3  -2  16   20.20   18.30
   4  -2  16   42.60   22.60
   5  -2  16   18.20   13.10
   6  -2  16  133.09   30.30
  -7  -1  16   23.30   29.60
  -6  -1  16   17.70   26.10
  -5  -1  16   43.30   15.00
  -4  -1  16  271.07   28.10
  -3  -1  16    6.80   16.90
  -2  -1  16  118.59   18.30
  -1  -1  16   53.39   13.20
   0  -1  16  523.95   18.70
   1  -1  16  103.19   13.70
   2  -1  16  223.28   18.30
   3  -1  16   86.29   17.20
   4  -1  16  211.68   29.90
   5  -1  16    1.10   12.70
   6  -1  16    5.70   30.90
  -7   0  16   11.40   23.60
  -6   0  16  492.95   26.60
  -5   0  16    2.90   11.40
  -4   0  16   91.69   22.70
  -3   0  16   27.40   17.20
  -2   0  16  497.35   19.90
  -1   0  16    5.90   12.70
   0   0  16    2.60    7.60
   1   0  16    8.10   12.30
   2   0  16  172.28   19.30
   3   0  16    0.00   17.00
   4   0  16   17.20   22.80
   5   0  16   12.60   14.10
   6   0  16   28.10   29.20
  -7   1  16   28.20   23.80
  -6   1  16   52.69   28.10
  -5   1  16   30.60   12.40
  -4   1  16  152.68   24.50
  -3   1  16  118.79   17.70
  -2   1  16  167.08   17.40
  -1   1  16   78.29   13.80
   0   1  16  516.15   21.80
   1   1  16   51.89   13.40
   2   1  16  184.78   17.10
   3   1  16    0.00   17.00
   4   1  16  331.17   24.00
   5   1  16   25.50   12.10
   6   1  16   85.49   30.50
  -7   2  16    2.30   25.20
  -6   2  16  513.05   31.70
  -5   2  16    6.20    9.90
  -4   2  16   72.99   22.80
  -3   2  16   22.00   15.60
  -2   2  16  520.05   20.40
  -1   2  16   30.90   14.10
   0   2  16    7.10    9.90
   1   2  16    0.10   14.10
   2   2  16   24.80   19.20
   3   2  16    0.00   15.30
   4   2  16  143.89   22.00
   5   2  16   28.80   12.30
   6   2  16   90.99   25.10
  -7   3  16  124.49   27.70
  -6   3  16  100.19   31.20
  -5   3  16   54.79   12.50
  -4   3  16   65.29   26.00
  -3   3  16  266.87   17.70
  -2   3  16  182.38   21.00
  -1   3  16  121.79   16.00
   0   3  16  370.36   20.20
   1   3  16   59.99   15.90
   2   3  16  195.98   20.50
   3   3  16    0.00   17.30
   4   3  16  488.45   25.50
   5   3  16   34.50   12.20
   6   3  16   20.50   30.10
  -6   4  16  106.49   31.90
  -5   4  16    1.10   12.40
  -4   4  16   27.90   24.30
  -3   4  16   13.90   18.10
  -2   4  16  149.49   19.10
  -1   4  16    0.00   15.90
   0   4  16    8.50   11.60
   1   4  16   18.90   15.60
   2   4  16   42.30   18.50
   3   4  16   84.99   18.40
   4   4  16    4.70   22.90
   5   4  16    9.00   14.00
   6   4  16    2.40   10.00
  -6   5  16    0.00   34.30
  -5   5  16   10.20   13.10
  -4   5  16   32.00   32.40
  -3   5  16   39.80   21.20
  -2   5  16   46.40   18.50
  -1   5  16    0.00   16.70
   0   5  16    2.20   11.80
   1   5  16   23.20   16.20
   2   5  16    8.30   18.10
   3   5  16   34.80   20.50
   4   5  16    0.00   33.10
   5   5  16   24.20   14.20
  -5   6  16   13.60   16.40
  -4   6  16   54.89   28.70
  -3   6  16    0.00   23.10
  -2   6  16   20.20   18.90
  -1   6  16   33.60   19.60
   0   6  16   61.49   16.90
   1   6  16   26.60   19.60
   2   6  16    1.30   19.50
   3   6  16    1.50   23.10
   4   6  16    0.00   28.00
   5   6  16   83.29   23.10
  -5   7  16    5.90   16.20
  -4   7  16   52.19   29.20
  -3   7  16  185.68   26.50
  -2   7  16   21.40   19.30
  -1   7  16   18.40   22.20
   0   7  16   10.90   14.70
   1   7  16  219.28   22.50
   2   7  16    0.00   20.10
   3   7  16   13.60   26.50
   4   7  16    0.00   29.00
  -4   8  16   37.40   13.80
  -3   8  16  162.78   27.70
  -2   8  16    0.50   22.00
  -1   8  16    3.60   20.20
   0   8  16   41.70   17.70
   1   8  16    9.30   20.70
   2   8  16   10.30   22.60
   3   8  16   79.29   27.90
  -2   9  16   80.89   23.00
  -1   9  16   36.50   23.40
   0   9  16  174.38   23.80
   1   9  16  337.87   24.50
   2   9  16   93.59   24.00
  -2  -8  17  181.58   17.70
  -1  -8  17    7.80   21.70
   0  -8  17  257.27   25.40
   1  -8  17   32.40   21.80
  -3  -7  17    0.10   26.80
  -2  -7  17  100.59   25.30
  -1  -7  17   36.10   23.00
   0  -7  17    0.50   11.50
   1  -7  17   91.39   22.90
   2  -7  17   24.30   25.60
   3  -7  17  102.49   27.40
  -4  -6  17    0.00   26.00
  -3  -6  17    0.00   20.60
  -2  -6  17    5.60   22.90
  -1  -6  17   29.60   20.30
   0  -6  17    8.20   12.30
   1  -6  17    0.00   20.30
   2  -6  17   17.60   23.30
   3  -6  17   30.00   22.20
   4  -6  17   86.19   26.90
  -5  -5  17    4.40   13.90
  -4  -5  17    0.00   29.70
  -3  -5  17   21.00   20.90
  -2  -5  17   86.39   23.80
  -1  -5  17   17.70   19.10
   0  -5  17    5.10   10.90
   1  -5  17    6.10   19.20
   2  -5  17   93.59   24.20
   3  -5  17   22.50   23.10
   4  -5  17   11.40   29.20
  -5  -4  17   42.90   19.30
  -4  -4  17  152.58   30.20
  -3  -4  17   12.90   20.40
  -2  -4  17   81.79   17.10
  -1  -4  17   47.50   18.40
   0  -4  17   32.60   12.60
   1  -4  17    0.00   18.70
   2  -4  17   21.80   18.20
   3  -4  17   80.29   21.80
   4  -4  17  147.89   32.30
   5  -4  17    6.60   17.20
  -6  -3  17   15.20   26.10
  -5  -3  17   20.40   10.80
  -4  -3  17    0.00   24.10
  -3  -3  17    0.00   19.40
  -2  -3  17  226.38   18.60
  -1  -3  17   37.50   15.50
   0  -3  17   96.49   15.80
   1  -3  17   38.30   16.50
   2  -3  17   90.59   19.80
   3  -3  17   50.39   20.70
   4  -3  17   52.79   26.60
   5  -3  17  200.68   19.70
  -6  -2  17    0.00   28.10
  -5  -2  17  228.18   19.30
  -4  -2  17    8.70   23.60
  -3  -2  17  405.96   25.80
  -2  -2  17   16.00   17.70
  -1  -2  17  606.84   20.30
   0  -2  17    3.40    8.10
   1  -2  17  177.78   20.60
   2  -2  17    9.60   18.50
   3  -2  17  351.76   26.90
   4  -2  17   31.50   25.60
   5  -2  17    4.70   13.50
  -6  -1  17  137.79   28.80
  -5  -1  17    7.20   13.70
  -4  -1  17    0.00   31.00
  -3  -1  17   97.59   20.30
  -2  -1  17   15.00   16.40
  -1  -1  17   13.20   13.90
   0  -1  17   11.10    9.40
   1  -1  17   40.30   13.60
   2  -1  17    0.00   16.40
   3  -1  17   43.60   21.00
   4  -1  17   41.70   31.50
   5  -1  17  183.48   20.30
  -6   0  17    9.70   27.30
  -5   0  17    0.00   13.40
  -4   0  17    2.50   24.50
  -3   0  17   63.19   23.10
  -2   0  17   11.90   15.20
  -1   0  17  309.37   18.30
   0   0  17    7.30   10.60
   1   0  17  211.28   17.80
   2   0  17    0.00   14.80
   3   0  17  527.45   22.50
   4   0  17    0.00   25.50
   5   0  17   54.99   16.60
   6   0  17   15.90   28.00
  -6   1  17    0.00   30.90
  -5   1  17   11.90   12.60
  -4   1  17   29.30   22.30
  -3   1  17   83.79   19.20
  -2   1  17   10.00   15.10
  -1   1  17   21.70   14.90
   0   1  17    1.90   10.10
   1   1  17   33.60   15.00
   2   1  17    0.00   14.70
   3   1  17   42.80   18.40
   4   1  17   12.20   21.80
   5   1  17  207.48   20.10
  -6   2  17    0.00   17.50
  -5   2  17  233.38   18.40
  -4   2  17   13.10   22.10
  -3   2  17  435.56   22.70
  -2   2  17    9.10   17.60
  -1   2  17  552.84   22.40
   0   2  17    2.70   10.70
   1   2  17  187.28   22.10
   2   2  17    8.60   17.30
   3   2  17  293.77   22.40
   4   2  17    7.50   21.60
   5   2  17    7.30   13.10
  -6   3  17   14.00   20.80
  -5   3  17   18.10   16.10
  -4   3  17   23.90   23.30
  -3   3  17    0.00   18.20
  -2   3  17  222.18   21.90
  -1   3  17   44.80   17.70
   0   3  17   89.59   14.70
   1   3  17   21.20   17.20
   2   3  17   87.09   21.10
   3   3  17   49.00   18.60
   4   3  17   13.70   22.60
   5   3  17  227.48   21.00
  -5   4  17    5.80   15.70
  -4   4  17  268.77   28.00
  -3   4  17    0.00   22.40
  -2   4  17   57.19   20.20
  -1   4  17   40.10   17.80
   0   4  17   32.10   13.70
   1   4  17    0.00   17.30
   2   4  17   25.20   19.70
   3   4  17  121.19   21.70
   4   4  17   12.70   27.90
   5   4  17    0.10   16.10
  -5   5  17   12.10   17.20
  -4   5  17   18.30   29.60
  -3   5  17    0.00   21.80
  -2   5  17   44.40   21.30
  -1   5  17    0.00   18.90
   0   5  17   11.90   11.70
   1   5  17    4.80   19.10
   2   5  17  119.19   20.90
   3   5  17   15.00   21.00
   4   5  17   24.80   31.60
  -4   6  17  102.89   31.40
  -3   6  17    0.00   25.50
  -2   6  17   36.10   20.60
  -1   6  17    0.00   20.00
   0   6  17   13.30   15.70
   1   6  17   19.40   20.10
   2   6  17    0.00   21.30
   3   6  17   60.19   25.60
   4   6  17    0.00   30.60
  -3   7  17   69.19   25.80
  -2   7  17  105.29   21.70
  -1   7  17   32.30   23.00
   0   7  17   11.40   16.00
   1   7  17   99.49   23.20
   2   7  17    6.00   22.40
   3   7  17    0.00   26.00
  -2   8  17  144.99   16.10
  -1   8  17    0.00   19.40
   0   8  17  267.07   25.90
   1   8  17   30.70   20.30
  -2  -6  18   76.39   24.90
  -1  -6  18  162.28   25.00
   0  -6  18   26.80   13.50
   1  -6  18   93.59   25.20
   2  -6  18   46.80   25.10
  -3  -5  18    7.90   24.30
  -2  -5  18  107.49   20.70
  -1  -5  18   12.70   20.50
   0  -5  18   12.30   12.60
   1  -5  18    0.00   20.50
   2  -5  18    0.00   21.30
   3  -5  18   45.10   25.20
  -4  -4  18   39.10   13.20
  -3  -4  18  261.07   23.00
  -2  -4  18  119.09   23.60
  -1  -4  18  188.98   24.70
   0  -4  18   53.59   14.70
   1  -4  18  230.48   25.10
   2  -4  18   65.19   24.00
   3  -4  18    0.00   24.20
  -5  -3  18  129.39   44.50
  -4  -3  18    8.20   26.40
  -3  -3  18    0.00   21.90
  -2  -3  18  133.49   21.70
  -1  -3  18   30.50   16.50
   0  -3  18   10.00   11.20
   1  -3  18    0.00   17.20
   2  -3  18   91.19   22.80
   3  -3  18  120.29   23.20
   4  -3  18   36.30   28.90
  -5  -2  18   19.70   13.50
  -4  -2  18    7.90   28.60
  -3  -2  18   50.79   21.30
  -2  -2  18   68.69   21.90
  -1  -2  18   41.40   17.70
   0  -2  18  156.78   14.30
   1  -2  18    0.00   18.00
   2  -2  18  251.87   22.90
   3  -2  18    0.00   22.00
   4  -2  18  178.38   31.10
  -5  -1  18   17.90   13.60
  -4  -1  18    0.00   41.00
  -3  -1  18   42.50   22.80
  -2  -1  18  321.57   21.70
  -1  -1  18    9.30   14.20
   0  -1  18    4.10   10.70
   1  -1  18    0.00   13.80
   2  -1  18  109.09   21.70
   3  -1  18    0.00   23.10
   4  -1  18    1.10   37.40
  -5   0  18    7.70   14.80
  -4   0  18   20.20   26.90
  -3   0  18    0.00   19.60
  -2   0  18    0.00   16.50
  -1   0  18    0.00   15.60
   0   0  18    2.80   10.80
   1   0  18   25.00   15.70
   2   0  18   17.10   16.10
   3   0  18   28.00   18.90
   4   0  18  125.89   27.10
  -5   1  18    9.00   15.30
  -4   1  18    9.70   23.70
  -3   1  18   23.20   18.00
  -2   1  18  332.77   21.80
  -1   1  18   10.10   15.90
   0   1  18    0.40   10.80
   1   1  18    0.00   16.00
   2   1  18   91.59   21.60
   3   1  18    0.00   17.70
   4   1  18   13.50   23.20
  -5   2  18   13.40   11.00
  -4   2  18   61.09   25.60
  -3   2  18   54.39   22.50
  -2   2  18   42.70   22.20
  -1   2  18    0.10   16.10
   0   2  18  165.38   17.10
   1   2  18   25.50   16.00
   2   2  18  228.08   21.80
   3   2  18    0.00   21.70
   4   2  18  104.99   24.80
  -5   3  18   83.49   36.50
  -4   3  18    0.00   26.60
  -3   3  18    7.60   23.10
  -2   3  18  174.98   23.10
  -1   3  18   14.30   17.90
   0   3  18   11.70   11.80
   1   3  18    0.00   17.40
   2   3  18  129.39   22.50
   3   3  18  106.19   22.50
   4   3  18   75.39   26.90
  -4   4  18   41.50   11.50
  -3   4  18  234.98   24.40
  -2   4  18  110.19   22.30
  -1   4  18  212.68   23.60
   0   4  18   65.89   15.70
   1   4  18  228.08   22.80
   2   4  18   45.60   21.50
   3   4  18   13.10   23.80
  -3   5  18    4.20   25.10
  -2   5  18   30.90   21.90
  -1   5  18    0.00   20.80
   0   5  18    2.90   12.30
   1   5  18   19.30   20.90
   2   5  18   33.60   21.40
   3   5  18   26.70   25.60
  -2   6  18    0.00   22.00
  -1   6  18  159.08   24.60
   0   6  18   15.10   16.50
   1   6  18   90.29   24.30
   2   6  18   55.29   22.80
  -2  -4  19   71.59   15.00
  -1  -4  19   25.40   21.00
   0  -4  19   90.49   17.30
   1  -4  19    0.00   21.30
  -3  -3  19   59.09   11.20
  -2  -3  19  139.49   24.30
  -1  -3  19   57.79   21.20
   0  -3  19  182.48   17.90
   1  -3  19    0.00   20.80
   2  -3  19    0.00   24.70
  -3  -2  19   11.10   12.70
  -2  -2  19   15.50   20.50
  -1  -2  19   26.10   18.20
   0  -2  19   27.70   15.00
   1  -2  19   36.50   18.30
   2  -2  19    0.00   21.10
   3  -2  19   70.39   29.20
  -3  -1  19   72.39   21.80
  -2  -1  19   25.20   19.30
  -1  -1  19   35.70   20.90
   0  -1  19   13.50   12.60
   1  -1  19    0.00   20.70
   2  -1  19   26.00   19.10
   3  -1  19  129.09   22.10
  -4   0  19    0.00   20.10
  -3   0  19    0.00   23.20
  -2   0  19    6.40   18.60
  -1   0  19   25.10   18.50
   0   0  19    3.30   11.00
   1   0  19   96.39   18.50
   2   0  19    0.00   18.30
   3   0  19   73.49   22.60
  -3   1  19   89.39   24.90
  -2   1  19    0.10   21.10
  -1   1  19   38.20   17.50
   0   1  19   17.00   12.40
   1   1  19   15.00   17.70
   2   1  19   37.70   20.50
   3   1  19  105.09   24.00
  -3   2  19    6.00   12.40
  -2   2  19    5.40   20.30
  -1   2  19    0.00   18.20
   0   2  19   41.10   13.70
   1   2  19   55.79   18.30
   2   2  19   13.80   19.70
   3   2  19   34.00   32.40
  -3   3  19   37.90   11.60
  -2   3  19   75.49   22.70
  -1   3  19   54.39   19.70
   0   3  19  194.08   19.40
   1   3  19    2.80   19.30
   2   3  19  100.99   22.30
  -2   4  19   78.49   16.60
  -1   4  19    0.00   19.20
   0   4  19  106.59   17.10
   1   4  19    8.70   19.00
   0   0   0    0.00    0.00
_computing_structure_solution     'SHELXT 2014/5 (Sheldrick, 2014)'
;
_shelx_hkl_checksum     55313
_shelx_res_file
;
    g77.res created by SHELXL-2014/7
TITL g77-4_a.res in P2(1)/n
REM Old TITL g77-4 in P2(1)/n
REM SHELXT solution in P2(1)/n
REM R1 0.209,  Rweak 0.024,  Alpha 0.046,  Orientation as input
REM Formula found by SHELXT:  C6 O4 Cl
CELL  0.71073   8.9901  12.0059  14.9570   90.000   91.719   90.000
ZERR    4.000   0.0005   0.0007   0.0009    0.000    0.003    0.000
LATT  1
SYMM 1/2-X, 1/2+Y, 1/2-Z
SFAC C H N CL CU
UNIT 32 96 8 16 4
TEMP -153.150
L.S. 10
BOND $H
FMAP 2
PLAN 20
EQIV $1 -x+1, -y+1, -z+1
EQIV $2 x-1, y, z
EQIV $3 -x+3/2, y-1/2, -z+3/2
EQIV $4 x, y-1, z
EQIV $5 -x+2, -y+1, -z+1
HTAB C1 Cl2_$1
HTAB C2 Cl1_$2
HTAB C2 Cl3_$2
HTAB C2 Cl1_$1
HTAB C3 Cl4
HTAB C4 Cl3_$3
HTAB C4 Cl1
HTAB C4 Cl4
HTAB C5 Cl2_$4
HTAB C5 Cl3_$5
HTAB C5 Cl4_$1
HTAB C7 Cl3_$3
HTAB C8 Cl3_$4
HTAB C8 Cl1_$3
HTAB C8 Cl2_$5
ACTA
WGHT    0.000000   15.824201
FVAR       0.44642
CU1   5    0.770365    0.718903    0.607338    11.00000    0.01692    0.01717 =
         0.01883    0.00029    0.00176    0.00003
CL1   4    0.783705    0.537857    0.641637    11.00000    0.02164    0.01569 =
         0.02611    0.00060    0.00307    0.00087
CL2   4    0.791887    0.815071    0.478964    11.00000    0.03547    0.02773 =
         0.01948    0.00433    0.00240   -0.00404
CL3   4    0.978012    0.776277    0.679582    11.00000    0.02266    0.02681 =
         0.03043   -0.00285   -0.00191   -0.00341
CL4   4    0.528356    0.747083    0.627548    11.00000    0.01687    0.03030 =
         0.06210    0.01286    0.00967    0.00489
N1    3    0.254759    0.483898    0.665889    11.00000    0.01426    0.01837 =
         0.02217    0.00182   -0.00028    0.00012
C1    1    0.160114    0.389266    0.692515    11.00000    0.02788    0.02213 =
         0.04721   -0.00467    0.01188   -0.00955
AFIX 137
H1A   2    0.067064    0.417736    0.716246    11.00000   -1.50000
H1B   2    0.212847    0.345239    0.738637    11.00000   -1.50000
H1C   2    0.137807    0.342208    0.640280    11.00000   -1.50000
AFIX   0
C2    1    0.181461    0.549050    0.592302    11.00000    0.02969    0.04844 =
         0.01997    0.00686   -0.00445    0.01297
AFIX 137
H2A   2    0.083986    0.575023    0.611253    11.00000   -1.50000
H2B   2    0.168539    0.501733    0.539248    11.00000   -1.50000
H2C   2    0.243584    0.613307    0.577940    11.00000   -1.50000
AFIX   0
C3    1    0.280083    0.557362    0.744601    11.00000    0.03837    0.03657 =
         0.02825   -0.00085   -0.00108   -0.01551
AFIX 137
H3A   2    0.184581    0.586845    0.763876    11.00000   -1.50000
H3B   2    0.345123    0.619221    0.728435    11.00000   -1.50000
H3C   2    0.327277    0.514564    0.793502    11.00000   -1.50000
AFIX   0
C4    1    0.400839    0.441075    0.634710    11.00000    0.02035    0.03036 =
         0.03849    0.00659    0.00763    0.00571
AFIX 137
H4A   2    0.451595    0.400203    0.683446    11.00000   -1.50000
H4B   2    0.462883    0.503829    0.616693    11.00000   -1.50000
H4C   2    0.383622    0.391173    0.583591    11.00000   -1.50000
AFIX   0
N2    3    0.750479    0.130890    0.584004    11.00000    0.01972    0.02046 =
         0.01948    0.00180    0.00426    0.00221
C5    1    0.780918    0.117510    0.487127    11.00000    0.03605    0.03129 =
         0.01641    0.00086    0.00186    0.00887
AFIX 137
H5A   2    0.788159    0.038094    0.472750    11.00000   -1.50000
H5B   2    0.874833    0.154536    0.473784    11.00000   -1.50000
H5C   2    0.699766    0.151106    0.451187    11.00000   -1.50000
AFIX   0
C6    1    0.605819    0.078756    0.605853    11.00000    0.02094    0.03145 =
         0.04818    0.00544    0.00657   -0.00586
AFIX 137
H6A   2    0.611223   -0.001773    0.595748    11.00000   -1.50000
H6B   2    0.526410    0.110610    0.567500    11.00000   -1.50000
H6C   2    0.584579    0.093106    0.668696    11.00000   -1.50000
AFIX   0
C7    1    0.744368    0.251998    0.604826    11.00000    0.05110    0.02166 =
         0.03167   -0.00233    0.00864    0.00131
AFIX 137
H7A   2    0.722458    0.262152    0.668097    11.00000   -1.50000
H7B   2    0.666128    0.287246    0.567598    11.00000   -1.50000
H7C   2    0.840495    0.286340    0.592495    11.00000   -1.50000
AFIX   0
C8    1    0.872220    0.077626    0.638085    11.00000    0.02511    0.04303 =
         0.02297    0.01008    0.00078    0.00908
AFIX 137
H8A   2    0.873306   -0.002580    0.625952    11.00000   -1.50000
H8B   2    0.855816    0.090145    0.701781    11.00000   -1.50000
H8C   2    0.967830    0.110185    0.622189    11.00000   -1.50000
AFIX   0
HKLF 4
REM  g77-4_a.res in P2(1)/n
REM R1 =  0.0657 for    2862 Fo > 4sig(Fo)  and  0.0988 for all    4019 data
REM    144 parameters refined using      0 restraints
END
WGHT      0.0000     15.8231
REM Highest difference peak  1.161,  deepest hole -1.032,  1-sigma level  0.147
Q1    1   0.6079  0.7785  0.6772  11.00000  0.05    1.16
Q2    1   0.9227  0.7451  0.6325  11.00000  0.05    1.01
Q3    1   1.0407  0.7555  0.6322  11.00000  0.05    0.94
Q4    1   0.4951  0.7801  0.6817  11.00000  0.05    0.93
Q5    1   0.4124  0.7736  0.6814  11.00000  0.05    0.78
Q6    1   0.6199  0.7161  0.5924  11.00000  0.05    0.66
Q7    1   0.8321  0.8149  0.6554  11.00000  0.05    0.59
Q8    1   0.4578  0.6777  0.6741  11.00000  0.05    0.58
Q9    1   0.6470  0.8227  0.4690  11.00000  0.05    0.57
Q10   1   0.9379  0.8271  0.6457  11.00000  0.05    0.55
Q11   1   0.4970  0.1584  0.5401  11.00000  0.05    0.53
Q12   1   1.1508  0.7437  0.6339  11.00000  0.05    0.51
Q13   1   0.7208  0.7937  0.6580  11.00000  0.05    0.49
Q14   1   0.6643  0.6792  0.6576  11.00000  0.05    0.49
Q15   1   0.5575 -0.0025  0.5017  11.00000  0.05    0.49
Q16   1   0.5696  0.6796  0.6646  11.00000  0.05    0.48
Q17   1   0.0652  0.4639  0.7719  11.00000  0.05    0.48
Q18   1   0.8458  0.8046  0.3825  11.00000  0.05    0.48
Q19   1   0.4199  0.3069  0.6872  11.00000  0.05    0.46
Q20   1   0.3752  0.6018  0.5145  11.00000  0.05    0.46
;
_shelx_res_checksum     83967
