# Supplementary material for: Crystal structure of the monoclinic phase (phase IV) of bis­(tetra­methyl­ammonium) tetra­chlorido­cuprate(II)
Source: Acta Crystallogr E Crystallogr Commun. 2017 Feb 14;73(Pt 3):358–60. doi: 10.1107/S2056989017002146 (PMC5347053; doi:10.1107/S2056989017002146)
Supplement: Supplementary file 2 [file e-73-00358-Isup2.hkl]

data_I                                                                          
_shelx_title ' g77-4_a.res in P2(1)/n'                                          
_shelx_refln_list_code          4                                               
_shelx_F_calc_maximum      225.11                                               
_exptl_crystal_F_000       732.00                                               
_reflns_d_resolution_high  0.7475                                               
                                                                                
loop_                                                                           
 _space_group_symop_operation_xyz                                               
 'x, y, z'                                                                      
 '-x+1/2, y+1/2, -z+1/2'                                                        
 '-x, -y, -z'                                                                   
 'x-1/2, -y-1/2, z-1/2'                                                         
                                                                                
_cell_length_a     8.9901                                                       
_cell_length_b    12.0059                                                       
_cell_length_c    14.9570                                                       
_cell_angle_alpha  90.000                                                       
_cell_angle_beta   91.719                                                       
_cell_angle_gamma  90.000                                                       
                                                                                
_shelx_F_squared_multiplier     1.000                                           
                                                                                
loop_                                                                           
 _refln_index_h                                                                 
 _refln_index_k                                                                 
 _refln_index_l                                                                 
 _refln_F_squared_calc                                                          
 _refln_F_squared_meas                                                          
 _refln_F_squared_sigma                                                         
 _refln_observed_status                                                         
   2   0   0      46071.83      46068.99       138.49 o                         
   4   0   0      40651.17      40070.86       144.51 o                         
   6   0   0       2226.99       2333.51        31.11 o                         
   8   0   0       2163.22       2136.36        74.76 o                         
  10   0   0         20.59         58.21        39.64 o                         
  12   0   0        318.97          8.53       114.41 o                         
   1   1   0         78.53         85.91         4.61 o                         
   2   1   0       2760.98       2841.93        27.10 o                         
   3   1   0       1001.24       1012.06        15.05 o                         
   4   1   0       8095.42       8044.70        43.65 o                         
   5   1   0        472.68        478.31        12.06 o                         
   6   1   0       4950.24       5111.96        33.92 o                         
   7   1   0        371.62        374.45        26.77 o                         
   8   1   0       3724.54       3817.18        67.56 o                         
   9   1   0         35.53        788.64        56.20 o                         
  10   1   0       1267.28        978.28        45.90 o                         
  11   1   0         38.63         79.08        51.43 o                         
   0   2   0      12943.73      13463.81        84.30 o                         
   1   2   0      10405.58      10456.05        34.04 o                         
   2   2   0       1321.59       1566.71        18.06 o                         
   3   2   0        268.54        252.12        10.64 o                         
   4   2   0      17644.30      17818.54        57.47 o                         
   5   2   0        496.78        521.69        12.59 o                         
   6   2   0         38.29         44.49         9.64 o                         
   7   2   0       1927.20       1923.86        68.49 o                         
   8   2   0        693.74        814.76        40.70 o                         
   9   2   0        197.24        117.19        40.76 o                         
  10   2   0        159.41        116.48        34.06 o                         
  11   2   0         73.42        257.59       174.59 o                         
   1   3   0       1261.20       1329.27        23.58 o                         
   2   3   0        643.66        632.49        12.05 o                         
   3   3   0         32.75         42.62         9.03 o                         
   4   3   0       1355.43       1356.20        19.33 o                         
   5   3   0       1619.92       1580.31        19.51 o                         
   6   3   0        398.61        400.39        14.64 o                         
   7   3   0         47.69         43.65        19.07 o                         
   8   3   0       1103.62       1182.59       119.40 o                         
   9   3   0         27.31        592.23       186.41 o                         
  10   3   0        282.55        202.18        34.95 o                         
  11   3   0         44.04         56.72        58.46 o                         
   0   4   0      24513.28      25310.10       178.13 o                         
   1   4   0       1314.79       1599.18       174.87 o                         
   2   4   0        130.09        109.78        11.17 o                         
   3   4   0       2099.42       2212.88        20.22 o                         
   4   4   0      14620.74      14469.37        68.74 o                         
   5   4   0        143.54        155.13        12.06 o                         
   6   4   0         93.26        110.76        12.00 o                         
   7   4   0        385.57        409.79        34.12 o                         
   8   4   0        601.19        529.58        40.09 o                         
   9   4   0        135.45        141.36       119.67 o                         
  10   4   0         17.47         31.14        33.57 o                         
  11   4   0        752.98        864.49        67.28 o                         
   1   5   0       1311.07       1312.40       141.22 o                         
   2   5   0         18.94         39.68         9.93 o                         
   3   5   0       1371.54       1442.79        19.50 o                         
   4   5   0       1582.45       1516.27        29.10 o                         
   5   5   0          2.54         16.06        11.00 o                         
   6   5   0       1005.38       1003.15        40.89 o                         
   7   5   0       1288.50       1343.34        37.78 o                         
   8   5   0       2250.28       2216.97        67.86 o                         
   9   5   0        617.40       1201.25       226.03 o                         
  10   5   0        608.28        508.09        50.20 o                         
  11   5   0        710.35        691.86       170.83 o                         
   0   6   0       8632.61       8912.15        86.31 o                         
   1   6   0       2409.58       2209.13       574.48 o                         
   2   6   0       2518.10       2441.44        30.86 o                         
   3   6   0       4004.23       3740.34        33.16 o                         
   4   6   0        788.73        755.03        16.50 o                         
   5   6   0       1524.57       1502.67        85.55 o                         
   6   6   0         25.51         27.10        13.48 o                         
   7   6   0       2809.80       3067.13        48.79 o                         
   8   6   0        621.33        705.43       142.98 o                         
   9   6   0          4.87         84.77        52.62 o                         
  10   6   0         27.59        186.32        51.58 o                         
  11   6   0         23.76        104.22       102.11 o                         
   1   7   0        758.49        837.11        35.38 o                         
   2   7   0        454.20        456.48        60.97 o                         
   3   7   0       2005.53       1960.17        33.87 o                         
   4   7   0        509.85        518.74        17.56 o                         
   5   7   0        121.71        149.33        13.55 o                         
   6   7   0       2789.19       2834.03        41.51 o                         
   7   7   0       2045.09       2274.38        67.37 o                         
   8   7   0        252.34        201.19       112.37 o                         
   9   7   0        468.24        701.25        63.20 o                         
  10   7   0        684.16        474.04       101.61 o                         
   0   8   0        107.27        148.53        18.57 o                         
   1   8   0       1433.93       1426.94        34.75 o                         
   2   8   0       1553.62       1531.14        42.15 o                         
   3   8   0        870.23        953.64        39.89 o                         
   4   8   0       1112.52       1173.83        28.68 o                         
   5   8   0         25.75         66.04        16.31 o                         
   6   8   0         74.07         83.29        22.00 o                         
   7   8   0        932.52        765.73        64.22 o                         
   8   8   0        343.88        356.06        94.81 o                         
   9   8   0          7.98        125.81       121.93 o                         
  10   8   0        578.69        315.02        47.01 o                         
   1   9   0        306.27        345.73        55.45 o                         
   2   9   0        162.00        203.52        30.36 o                         
   3   9   0       2171.06       2178.36        38.67 o                         
   4   9   0        103.17         69.45        18.98 o                         
   5   9   0          3.21         29.45        18.86 o                         
   6   9   0        394.95        420.22        58.46 o                         
   7   9   0       1087.93        969.22       106.13 o                         
   8   9   0        147.74        258.89        80.90 o                         
   9   9   0        220.32        180.92        61.37 o                         
   0  10   0        133.01        157.06        25.59 o                         
   1  10   0       8345.29       8301.26       649.47 o                         
   2  10   0        501.36        591.28       139.74 o                         
   3  10   0       9544.21       9438.89       303.05 o                         
   4  10   0        103.37        130.24        24.84 o                         
   5  10   0       2106.09       2129.11        54.19 o                         
   6  10   0         73.09         93.15        25.89 o                         
   7  10   0        821.13        845.78        82.40 o                         
   8  10   0          7.38         39.99        92.25 o                         
   9  10   0          2.46         82.07        82.79 o                         
   1  11   0        142.51        132.26        36.34 o                         
   2  11   0        674.80        720.48        50.87 o                         
   3  11   0       3112.55       3312.07       144.49 o                         
   4  11   0         48.31         54.34        25.28 o                         
   5  11   0       1138.34       1158.50       125.67 o                         
   6  11   0       1079.53       1045.36        42.74 o                         
   7  11   0       2502.90       2644.11       160.54 o                         
   8  11   0          3.99         35.59        83.53 o                         
   0  12   0       1417.83       1343.61        79.78 o                         
   1  12   0        772.87        812.65       183.88 o                         
   2  12   0       3020.31       3164.72       360.00 o                         
   3  12   0        562.47        633.66        61.74 o                         
   4  12   0        877.78        846.68        42.37 o                         
   5  12   0         61.14         54.36        28.07 o                         
   6  12   0        270.87        257.73        39.06 o                         
   7  12   0        279.35        297.33        82.01 o                         
   1  13   0        232.40        326.45       116.14 o                         
   2  13   0         29.91         33.53        69.89 o                         
   3  13   0        231.71        315.45       106.35 o                         
   4  13   0         36.15         33.08        40.61 o                         
   5  13   0         55.90         50.43        31.75 o                         
   6  13   0        679.68        716.27        53.22 o                         
   7  13   0        287.70         99.12       158.82 o                         
   0  14   0         18.28          9.03        43.15 o                         
   1  14   0        236.34        283.00        61.85 o                         
   2  14   0          5.34          5.48        75.04 o                         
   3  14   0        221.88        160.12        87.28 o                         
   4  14   0          7.57         66.38        50.93 o                         
   5  14   0         14.50         24.54        35.27 o                         
   1  15   0          8.02         43.07        78.56 o                         
   2  15   0         25.40         46.68        83.55 o                         
   3  15   0        559.99        586.03       102.01 o                         
   4  15   0        236.10        241.12        55.92 o                         
   0  16   0        254.61        226.80        97.34 o                         
   1  16   0          0.87          0.00       120.79 o                         
 -11   0   1       3633.65       3258.69       102.86 o                         
  -9   0   1         31.01         24.59        53.69 o                         
  -7   0   1       5452.09       5486.87        69.25 o                         
  -5   0   1        187.73        263.38        13.55 o                         
  -3   0   1       8709.61       8982.90        46.67 o                         
  -1   0   1       3683.24       3940.55        22.58 o                         
   1   0   1       9767.00      10246.78        41.65 o                         
   3   0   1      21609.19      21662.54        92.33 o                         
   5   0   1      36043.64      36140.85       152.04 o                         
   7   0   1       3927.90       4155.81        61.72 o                         
   9   0   1       7944.11       7031.19       122.43 o                         
  11   0   1          5.87         76.77        64.73 o                         
 -11   1   1        151.39         96.63        47.53 o                         
 -10   1   1        304.84        698.68        95.56 o                         
  -9   1   1       2849.26       2177.77        57.45 o                         
  -8   1   1       1456.88       1688.95        81.76 o                         
  -7   1   1        166.22        177.87        22.71 o                         
  -6   1   1       1308.75       1285.63        32.34 o                         
  -5   1   1      10431.68       9966.21        43.37 o                         
  -4   1   1       1326.61       1229.98        17.06 o                         
  -3   1   1       2710.59       2524.57        30.11 o                         
  -2   1   1       1992.20       2044.30        15.36 o                         
  -1   1   1      12547.22      13302.25       118.14 o                         
   0   1   1        286.44        285.98         3.90 o                         
   1   1   1       5789.28       6119.34        25.59 o                         
   2   1   1        119.99        114.91         9.03 o                         
   3   1   1       2280.98       2198.37        17.07 o                         
   4   1   1         13.70         16.56         7.47 o                         
   5   1   1       1405.70       1389.60        39.14 o                         
   6   1   1        612.83        642.15        34.87 o                         
   7   1   1       1665.96       1650.62        32.04 o                         
   8   1   1       1908.85       1901.39        68.49 o                         
   9   1   1        183.55        100.16        40.99 o                         
  10   1   1        266.02        230.32        32.72 o                         
  11   1   1       1104.87       1058.46        57.91 o                         
 -11   2   1        286.42        256.50       197.67 o                         
 -10   2   1        178.77        244.85        43.38 o                         
  -9   2   1        283.72        341.13        41.15 o                         
  -8   2   1          0.31         38.03        40.28 o                         
  -7   2   1       1979.29       2007.74        34.17 o                         
  -6   2   1        537.34        536.08        15.28 o                         
  -5   2   1       3921.27       4090.47        28.68 o                         
  -4   2   1        155.25        161.20         8.20 o                         
  -3   2   1         19.26         28.40         7.93 o                         
  -2   2   1       7026.46       7176.57        36.38 o                         
  -1   2   1       8243.63       8255.42        68.47 o                         
   0   2   1       3709.52       3736.40        60.69 o                         
   1   2   1       8290.67       8065.56        30.13 o                         
   2   2   1       3634.92       3714.12        22.90 o                         
   3   2   1       2510.32       2378.25        18.78 o                         
   4   2   1       1662.34       1719.18        19.15 o                         
   5   2   1       9175.87       9170.93        42.86 o                         
   6   2   1        814.03        818.83        18.56 o                         
   7   2   1        443.44        463.47        41.40 o                         
   8   2   1        223.82        176.23        64.48 o                         
   9   2   1       5761.14       5169.29       245.09 o                         
  10   2   1         56.47         54.55        38.39 o                         
  11   2   1         12.12        190.20        52.33 o                         
 -11   3   1         16.09         49.76        54.07 o                         
 -10   3   1         79.07        212.82        35.36 o                         
  -9   3   1       1715.80       1327.80       223.52 o                         
  -8   3   1        484.39        639.30       124.19 o                         
  -7   3   1         54.50         61.90        21.83 o                         
  -6   3   1         24.12         21.70        10.43 o                         
  -5   3   1       6489.61       6532.18        55.20 o                         
  -4   3   1        389.01        492.61        14.30 o                         
  -3   3   1       1549.89       1495.96        17.93 o                         
  -2   3   1       3689.91       3903.42        61.72 o                         
  -1   3   1       9579.40       9744.10        46.28 o                         
   0   3   1       7276.65       7887.41       126.17 o                         
   1   3   1       8643.60       8596.91        46.29 o                         
   2   3   1        435.44        481.35        12.05 o                         
   3   3   1        288.16        295.56        11.07 o                         
   4   3   1        866.90        984.19        43.15 o                         
   5   3   1       1190.11       1173.03        21.58 o                         
   6   3   1        313.17        311.80        13.98 o                         
   7   3   1          2.28         10.78        19.33 o                         
   8   3   1         43.69        120.16        75.27 o                         
   9   3   1        292.03        336.58        44.41 o                         
  10   3   1        415.13        381.03        38.24 o                         
  11   3   1        624.44        343.70        60.46 o                         
 -11   4   1        930.97        937.94       122.18 o                         
 -10   4   1        218.80        173.29        34.95 o                         
  -9   4   1         16.10         74.37        75.02 o                         
  -8   4   1          0.59         71.66        39.89 o                         
  -7   4   1       2679.16       2567.47        48.92 o                         
  -6   4   1       2386.26       2394.90        28.17 o                         
  -5   4   1        901.16        868.25        25.59 o                         
  -4   4   1        671.34        703.06        26.09 o                         
  -3   4   1        207.75        285.66        13.05 o                         
  -2   4   1        871.01        826.74        18.06 o                         
  -1   4   1       6406.85       6245.26        81.76 o                         
   0   4   1       1295.51       1385.94        17.79 o                         
   1   4   1       3649.44       3841.13       133.20 o                         
   2   4   1        402.19        354.79        24.59 o                         
   3   4   1       2117.50       1906.02        35.12 o                         
   4   4   1        200.90        214.07        11.69 o                         
   5   4   1       4489.81       4408.18        33.46 o                         
   6   4   1         27.03         24.14        10.78 o                         
   7   4   1          5.75         16.84        20.40 o                         
   8   4   1        221.81        229.17        97.07 o                         
   9   4   1       2348.59       1997.75       361.23 o                         
  10   4   1         55.84        246.85        60.69 o                         
  11   4   1        157.54        338.94       163.80 o                         
 -11   5   1         30.18        196.79       166.06 o                         
 -10   5   1        502.52        601.91        50.20 o                         
  -9   5   1       2818.24       2518.37       139.49 o                         
  -8   5   1       3629.58       3761.42        68.79 o                         
  -7   5   1        942.77       1049.44        36.34 o                         
  -6   5   1       3362.98       3324.09        35.48 o                         
  -5   5   1       8031.28       8196.15        47.51 o                         
  -4   5   1       7501.84       7490.79        42.89 o                         
  -3   5   1       4084.53       4000.63        43.91 o                         
  -2   5   1       6001.97       6136.24        36.72 o                         
  -1   5   1       4485.17       4270.45       122.16 o                         
   0   5   1       2932.25       2872.13        29.62 o                         
   1   5   1        911.07       1042.49       143.76 o                         
   2   5   1       1571.49       1523.76        26.97 o                         
   3   5   1         54.81         72.41         9.14 o                         
   4   5   1        144.33        147.89        10.85 o                         
   5   5   1        886.96        926.23        24.09 o                         
   6   5   1        701.82        668.24        20.38 o                         
   7   5   1        637.11        681.78        40.39 o                         
   8   5   1         21.26         19.11        39.31 o                         
   9   5   1          3.88         29.10        40.45 o                         
  10   5   1         27.93         36.71        34.71 o                         
  11   5   1        228.29        151.82        63.15 o                         
 -11   6   1        279.77        218.35        69.51 o                         
 -10   6   1        485.54        422.79        68.49 o                         
  -9   6   1        782.10        742.80        52.28 o                         
  -8   6   1       1223.07       1282.74       168.82 o                         
  -7   6   1         14.50         31.29        33.51 o                         
  -6   6   1         27.90         42.66        13.66 o                         
  -5   6   1       2198.14       2201.09        70.73 o                         
  -4   6   1         16.22         23.56        10.07 o                         
  -3   6   1          0.40         12.40        10.78 o                         
  -2   6   1      10572.41      10510.95        99.10 o                         
  -1   6   1       3873.10       3871.23        50.43 o                         
   0   6   1       3165.47       3001.73        32.64 o                         
   1   6   1        144.12        302.88        71.23 o                         
   2   6   1       7922.92       7790.32        89.29 o                         
   3   6   1         22.46         47.44        11.20 o                         
   4   6   1       2020.03       1886.80        23.76 o                         
   5   6   1        833.13        831.61        20.74 o                         
   6   6   1       1423.16       1448.35        41.40 o                         
   7   6   1        160.15        164.77        36.60 o                         
   8   6   1        815.18        960.68        54.67 o                         
   9   6   1        765.55       1121.76       173.09 o                         
  10   6   1        247.03        268.34        44.85 o                         
  11   6   1         80.12        247.32        74.49 o                         
 -10   7   1        149.85        423.18       103.37 o                         
  -9   7   1        498.69        394.42        75.02 o                         
  -8   7   1       2860.53       3071.19        74.86 o                         
  -7   7   1        783.94        713.64        63.51 o                         
  -6   7   1       1790.49       1828.97        51.93 o                         
  -5   7   1        427.08        375.75        16.43 o                         
  -4   7   1       5090.14       5095.67        35.77 o                         
  -3   7   1       3352.18       3440.43        58.21 o                         
  -2   7   1       5288.00       5018.21       156.55 o                         
  -1   7   1       5417.23       5304.06       116.89 o                         
   0   7   1       2315.00       2282.34        30.16 o                         
   1   7   1       1178.42       1600.59       107.13 o                         
   2   7   1       3148.93       3370.06       139.47 o                         
   3   7   1       1664.72       1678.46       121.91 o                         
   4   7   1        101.76        104.50        12.42 o                         
   5   7   1         12.52         23.89        12.56 o                         
   6   7   1        599.62        619.15        29.35 o                         
   7   7   1        313.30        352.97        85.05 o                         
   8   7   1        764.04        858.42        76.52 o                         
   9   7   1        467.69        465.73        54.64 o                         
  10   7   1          8.18         53.09        54.94 o                         
 -10   8   1          7.68        222.82        46.66 o                         
  -9   8   1        220.41        145.65       137.21 o                         
  -8   8   1         34.39         82.52        61.82 o                         
  -7   8   1          0.24        190.24        65.24 o                         
  -6   8   1        664.21        571.89        30.32 o                         
  -5   8   1       3316.55       3373.97        45.91 o                         
  -4   8   1        488.84        529.67        36.88 o                         
  -3   8   1          0.85         16.58        14.07 o                         
  -2   8   1       1034.42       1035.93       152.29 o                         
  -1   8   1        683.37        654.89        24.07 o                         
   0   8   1          3.95         11.52         9.40 o                         
   1   8   1        228.15        268.05        23.08 o                         
   2   8   1       1788.79       1973.68       179.36 o                         
   3   8   1        181.67        192.73        34.87 o                         
   4   8   1        601.52        652.71        21.63 o                         
   5   8   1        138.20        121.87        18.80 o                         
   6   8   1       1651.00       1707.27        42.47 o                         
   7   8   1        632.64        762.68        58.11 o                         
   8   8   1       1132.73       1364.66       237.57 o                         
   9   8   1         30.58        101.61       100.10 o                         
  10   8   1        260.80        138.87        43.81 o                         
  -9   9   1        361.80        502.16       103.12 o                         
  -8   9   1       1010.88        885.51        80.89 o                         
  -7   9   1          4.39        220.87        75.65 o                         
  -6   9   1        276.60        335.65        44.66 o                         
  -5   9   1         68.62         83.90        20.34 o                         
  -4   9   1       1595.63       1678.12        39.89 o                         
  -3   9   1         50.21         52.07        19.99 o                         
  -2   9   1       1357.65       1443.01       158.56 o                         
  -1   9   1        898.48        779.90       103.84 o                         
   0   9   1       1101.23       1040.04        27.65 o                         
   1   9   1         42.84        200.23       119.15 o                         
   2   9   1       3289.96       3182.77        90.32 o                         
   3   9   1       2806.31       2776.37        38.75 o                         
   4   9   1         84.86         83.52        19.69 o                         
   5   9   1         26.40         55.14        19.78 o                         
   6   9   1        614.32        652.30        35.83 o                         
   7   9   1        362.42        122.06        98.35 o                         
   8   9   1         57.58         57.10        68.46 o                         
   9   9   1          1.40         69.07        56.41 o                         
  -9  10   1        215.08        133.96       132.19 o                         
  -8  10   1       1802.40       1919.65        92.96 o                         
  -7  10   1         73.87        125.01        80.79 o                         
  -6  10   1         61.96         59.57        34.87 o                         
  -5  10   1        520.01        557.60        50.43 o                         
  -4  10   1        574.61        557.50        29.62 o                         
  -3  10   1          2.86         28.11        23.24 o                         
  -2  10   1        615.26        408.89       159.04 o                         
  -1  10   1        791.08        638.94        70.25 o                         
   0  10   1        142.37        154.60        18.41 o                         
   1  10   1         96.90        278.19       112.37 o                         
   2  10   1       5090.42       5511.31       199.21 o                         
   3  10   1         59.21         60.30        25.52 o                         
   4  10   1       3393.00       3298.37        92.55 o                         
   5  10   1         21.44         37.42        21.25 o                         
   6  10   1       3329.80       3569.06        62.80 o                         
   7  10   1        246.71        207.28        68.41 o                         
   8  10   1       1930.40       2010.39        97.90 o                         
   9  10   1         15.05        253.86        71.15 o                         
  -8  11   1        965.11       1054.65        83.88 o                         
  -7  11   1        778.62        721.61        82.00 o                         
  -6  11   1        785.54        778.43        40.78 o                         
  -5  11   1        999.95       1034.11        64.23 o                         
  -4  11   1       2759.79       2645.24        56.79 o                         
  -3  11   1        481.73        380.30        49.71 o                         
  -2  11   1       3912.85       3742.86       329.89 o                         
  -1  11   1       2448.48       2134.70        96.34 o                         
   0  11   1       3262.77       3282.64        64.11 o                         
   1  11   1        254.57        539.88        50.91 o                         
   2  11   1       1986.55       2494.28       341.16 o                         
   3  11   1       1354.45       1564.01        58.03 o                         
   4  11   1          8.62         33.67        24.59 o                         
   5  11   1        319.18        395.99        30.81 o                         
   6  11   1         53.31         69.63        27.14 o                         
   7  11   1          9.07          7.89        66.06 o                         
   8  11   1       1009.05       1059.73       259.62 o                         
  -7  12   1         18.26         27.09        74.80 o                         
  -6  12   1          0.41         37.32        35.83 o                         
  -5  12   1        100.39        122.20        29.98 o                         
  -4  12   1        285.92        304.83        36.06 o                         
  -3  12   1        793.90        858.06        72.37 o                         
  -2  12   1        709.95        769.80       183.37 o                         
  -1  12   1         30.14        181.46        82.27 o                         
   0  12   1         87.00         77.44        28.88 o                         
   1  12   1       2227.32       1972.51        55.62 o                         
   2  12   1       1432.70       1434.40        96.59 o                         
   3  12   1       1581.36       1605.91        75.63 o                         
   4  12   1        795.46        802.69        43.33 o                         
   5  12   1       2215.21       2345.69       155.53 o                         
   6  12   1        860.84        915.74        50.11 o                         
   7  12   1        943.45        886.41        89.73 o                         
  -7  13   1        285.42        506.19       147.60 o                         
  -6  13   1         22.96         21.70        38.11 o                         
  -5  13   1        418.93        382.95        51.43 o                         
  -4  13   1        267.55        290.11        52.91 o                         
  -3  13   1         14.17         13.21        79.23 o                         
  -2  13   1        251.52        176.86        77.70 o                         
  -1  13   1        896.29        803.08        83.52 o                         
   0  13   1        140.02        168.11        35.30 o                         
   1  13   1        183.21        346.54        59.71 o                         
   2  13   1        588.69        870.02        77.34 o                         
   3  13   1        286.95        242.19        80.00 o                         
   4  13   1        211.46        191.74        48.92 o                         
   5  13   1         63.56        102.38        33.93 o                         
   6  13   1        515.65        535.12        52.43 o                         
   7  13   1        142.96        146.87        89.07 o                         
  -5  14   1          7.38         47.53        37.37 o                         
  -4  14   1        380.63        358.13        49.06 o                         
  -3  14   1        400.40        407.88       129.21 o                         
  -2  14   1          4.32         98.67        99.35 o                         
  -1  14   1          1.61        117.51       122.68 o                         
   0  14   1         51.47         77.33        49.42 o                         
   1  14   1        200.70        141.71        85.05 o                         
   2  14   1         42.74         98.28        96.09 o                         
   3  14   1        207.98        290.36       219.75 o                         
   4  14   1          2.39         40.42        41.55 o                         
   5  14   1          6.61         30.47        34.77 o                         
  -4  15   1        463.76        419.60        54.86 o                         
  -3  15   1        153.10          0.00        99.34 o                         
  -2  15   1        337.64        182.52        94.08 o                         
  -1  15   1        733.92        615.70       235.06 o                         
   0  15   1        354.33        336.20        56.58 o                         
   1  15   1         44.80        229.85       192.91 o                         
   2  15   1        296.17        345.80        96.53 o                         
   3  15   1        673.74        751.88        99.51 o                         
   4  15   1          1.71         11.75        43.89 o                         
   0  16   1          5.38         39.99        56.41 o                         
 -10   0   2       1308.97       1214.70        62.72 o                         
  -8   0   2       3774.00       3960.62        82.79 o                         
  -6   0   2       5234.25       5347.88        52.18 o                         
  -4   0   2       4811.88       4820.57        40.14 o                         
  -2   0   2      14717.24      15129.56        70.75 o                         
   0   0   2        694.03        754.07        10.54 o                         
   2   0   2       5273.95       5403.08        45.66 o                         
   4   0   2       1530.99       1487.11        26.09 o                         
   6   0   2        492.69        518.28        22.08 o                         
   8   0   2       5732.61       5680.56       100.86 o                         
  10   0   2       2667.63       1738.50        79.78 o                         
 -11   1   2         57.03        167.79        58.71 o                         
 -10   1   2         35.71         35.35        32.50 o                         
  -9   1   2         98.22        163.94        40.84 o                         
  -8   1   2         62.11        168.73        51.03 o                         
  -7   1   2          3.86         40.39        16.68 o                         
  -6   1   2        114.90        115.99        11.14 o                         
  -5   1   2       1243.08       1194.12        18.15 o                         
  -4   1   2       8383.79       8137.82        36.01 o                         
  -3   1   2       8658.31       8785.53        35.66 o                         
  -2   1   2        689.09        871.39        11.78 o                         
  -1   1   2        847.42        814.27        12.80 o                         
   0   1   2      17775.67      18592.32        88.33 o                         
   1   1   2        337.26        322.95         8.49 o                         
   2   1   2        258.12        370.57         9.52 o                         
   3   1   2       3324.55       3534.45        30.11 o                         
   4   1   2      25861.73      25669.39        76.80 o                         
   5   1   2         79.39         95.73        16.81 o                         
   6   1   2        263.23        266.81        13.30 o                         
   7   1   2        313.75        305.28        23.95 o                         
   8   1   2       2892.51       2825.52        56.86 o                         
   9   1   2        198.58        258.99        64.20 o                         
  10   1   2         62.84        240.97        69.47 o                         
  11   1   2        130.69        355.62       130.94 o                         
 -11   2   2        325.71        177.37        52.58 o                         
 -10   2   2          7.59         14.85        30.69 o                         
  -9   2   2       1374.16       2320.15       126.67 o                         
  -8   2   2        283.62        379.26        93.08 o                         
  -7   2   2       2171.48       2218.94        36.15 o                         
  -6   2   2        979.94       1052.34        21.63 o                         
  -5   2   2       2003.84       2042.99        50.93 o                         
  -4   2   2       2004.93       2035.51        21.71 o                         
  -3   2   2       2368.56       2426.00        19.43 o                         
  -2   2   2       9508.41       9405.58        38.94 o                         
  -1   2   2         20.57         27.89         8.24 o                         
   0   2   2       4040.44       4041.01        25.77 o                         
   1   2   2        181.08        219.18         9.02 o                         
   2   2   2      14072.83      14369.52       130.44 o                         
   3   2   2       1758.65       1795.85        19.57 o                         
   4   2   2          4.33         13.15         8.33 o                         
   5   2   2         43.82         37.59         9.40 o                         
   6   2   2        678.78        678.53        19.32 o                         
   7   2   2        608.66        685.10        27.36 o                         
   8   2   2        396.54        388.14        82.29 o                         
   9   2   2         89.77        428.09        63.47 o                         
  10   2   2         44.70          2.52        32.46 o                         
  11   2   2        167.31        122.61        52.26 o                         
 -11   3   2         71.01        424.35        89.07 o                         
 -10   3   2        139.93        182.79        61.97 o                         
  -9   3   2         44.79         26.20        42.75 o                         
  -8   3   2        337.41        279.14        72.48 o                         
  -7   3   2       1692.48       1774.10        33.82 o                         
  -6   3   2         39.87         39.95        11.17 o                         
  -5   3   2       1013.26       1011.15        18.79 o                         
  -4   3   2        109.41         59.45         8.92 o                         
  -3   3   2       6012.69       5797.79       187.14 o                         
  -2   3   2       6367.48       6860.41        30.51 o                         
  -1   3   2       2501.27       2272.26        66.21 o                         
   0   3   2      31071.45      31449.14       176.10 o                         
   1   3   2       1302.19       1321.53        39.89 o                         
   2   3   2        896.59       1047.42        15.42 o                         
   3   3   2        430.00        523.14        29.86 o                         
   4   3   2      11809.90      11528.58        50.47 o                         
   5   3   2         25.97         37.58         9.28 o                         
   6   3   2       1125.54       1121.82        28.85 o                         
   7   3   2         47.90         45.74        24.59 o                         
   8   3   2       4879.94       4879.33        65.50 o                         
   9   3   2          1.93        182.13        65.73 o                         
  10   3   2        244.16        145.24        34.88 o                         
  11   3   2        135.20        570.33       251.36 o                         
 -11   4   2        302.14        100.06        84.30 o                         
 -10   4   2        561.69        464.94        64.98 o                         
  -9   4   2        723.62       1407.55       326.63 o                         
  -8   4   2       1873.61       1951.87        51.09 o                         
  -7   4   2        487.81        498.33        27.72 o                         
  -6   4   2        857.20        856.37        20.22 o                         
  -5   4   2         72.73         75.45        10.98 o                         
  -4   4   2        383.88        314.18        12.36 o                         
  -3   4   2         96.53        142.42         9.76 o                         
  -2   4   2       1015.94        928.92        15.56 o                         
  -1   4   2       3778.38       3825.67       133.70 o                         
   0   4   2       1047.82       1071.78        21.33 o                         
   1   4   2        203.54        441.51       144.24 o                         
   2   4   2        162.98        165.30        10.57 o                         
   3   4   2       1658.36       1570.38        39.14 o                         
   4   4   2       6416.64       6473.91        35.88 o                         
   5   4   2         38.22         42.93         9.89 o                         
   6   4   2        942.11        922.95        25.34 o                         
   7   4   2        441.33        450.05        50.68 o                         
   8   4   2       2939.83       2946.62        64.39 o                         
   9   4   2        116.16        502.23       152.29 o                         
  10   4   2        281.23        249.98        59.18 o                         
  11   4   2         61.82         27.67        62.68 o                         
 -11   5   2         14.30        101.35        63.65 o                         
 -10   5   2         72.35         80.25        35.54 o                         
  -9   5   2          5.09         38.93        40.78 o                         
  -8   5   2         46.41         59.78        39.86 o                         
  -7   5   2       2585.83       2684.27        46.28 o                         
  -6   5   2        244.38        262.74        15.76 o                         
  -5   5   2        869.52        821.67        18.82 o                         
  -4   5   2      12273.28      12389.68        73.51 o                         
  -3   5   2       6889.41       6669.83        58.71 o                         
  -2   5   2       1319.66       1294.41        21.25 o                         
  -1   5   2       9260.05       9930.04       268.43 o                         
   0   5   2      17742.54      17711.53        97.64 o                         
   1   5   2      15146.63      14175.26       410.65 o                         
   2   5   2        319.13        254.34        16.63 o                         
   3   5   2       1726.13       1657.22        21.71 o                         
   4   5   2       8324.23       8464.10        44.40 o                         
   5   5   2        774.43        766.83        17.07 o                         
   6   5   2        747.86        780.27        33.84 o                         
   7   5   2        478.68        630.43       129.68 o                         
   8   5   2         41.70        154.53       118.90 o                         
   9   5   2          7.80          0.00        44.94 o                         
  10   5   2         35.30        340.77       148.25 o                         
  11   5   2         12.28        184.73        76.64 o                         
 -11   6   2        809.01        850.94       127.18 o                         
 -10   6   2         62.08         57.06        43.84 o                         
  -9   6   2       2956.19       2951.27        75.33 o                         
  -8   6   2        788.21        822.02       104.60 o                         
  -7   6   2       3493.29       3707.70        57.15 o                         
  -6   6   2         53.68         59.17        13.98 o                         
  -5   6   2       2470.58       2530.93        30.51 o                         
  -4   6   2        253.47        283.83        26.09 o                         
  -3   6   2       3924.23       3915.29        30.98 o                         
  -2   6   2          1.66         49.96        21.33 o                         
  -1   6   2        266.91        400.82       114.91 o                         
   0   6   2       1464.18       1475.92        37.13 o                         
   1   6   2        527.18        530.64       102.11 o                         
   2   6   2          0.04         12.24        14.53 o                         
   3   6   2      10701.13      10711.80        55.17 o                         
   4   6   2        979.01       1010.97        20.92 o                         
   5   6   2       1481.40       1468.17        26.03 o                         
   6   6   2        377.72        389.80        19.33 o                         
   7   6   2       4946.19       5023.59       115.91 o                         
   8   6   2        268.93        586.98       149.28 o                         
   9   6   2        461.02        502.19       111.65 o                         
  10   6   2         32.57         11.67        43.07 o                         
  11   6   2        786.88        521.57       230.29 o                         
 -10   7   2        100.19         61.51        61.22 o                         
  -9   7   2          0.30         63.23        54.81 o                         
  -8   7   2        135.56         97.62       103.87 o                         
  -7   7   2       1028.56       1007.51        53.50 o                         
  -6   7   2          5.30         17.49        16.75 o                         
  -5   7   2       1148.54       1165.24        25.68 o                         
  -4   7   2       1271.95       1329.56        55.95 o                         
  -3   7   2      10782.88      10599.95        60.46 o                         
  -2   7   2       1656.19       1719.44        41.85 o                         
  -1   7   2       2609.46       3604.29        51.93 o                         
   0   7   2         61.22         72.00        10.22 o                         
   1   7   2       8476.15       7588.65        86.31 o                         
   2   7   2       4713.84       4884.62        45.58 o                         
   3   7   2       7333.35       7343.44        88.29 o                         
   4   7   2         65.74         61.77        17.31 o                         
   5   7   2       3642.31       3715.08        94.81 o                         
   6   7   2        615.81        628.82        26.60 o                         
   7   7   2       1118.17       1282.85        60.46 o                         
   8   7   2         56.78        102.95        95.84 o                         
   9   7   2        406.11        511.46        56.70 o                         
  10   7   2          5.12        166.99       147.50 o                         
 -10   8   2         53.15        215.03        43.82 o                         
  -9   8   2        326.18        313.99       133.20 o                         
  -8   8   2        370.25        465.67       244.84 o                         
  -7   8   2        346.78        301.51        56.77 o                         
  -6   8   2          4.20         27.33        21.15 o                         
  -5   8   2        362.28        343.79        31.36 o                         
  -4   8   2         97.36         97.85        15.91 o                         
  -3   8   2       1437.95       1468.64        30.57 o                         
  -2   8   2        372.84        374.08        30.86 o                         
  -1   8   2          3.64        344.31        33.87 o                         
   0   8   2        407.22        411.35        16.85 o                         
   1   8   2       2762.65       2455.95        43.40 o                         
   2   8   2         85.71        114.53        27.45 o                         
   3   8   2         33.50         48.17        19.07 o                         
   4   8   2        233.80        262.58        19.22 o                         
   5   8   2       1219.79       1225.51        34.59 o                         
   6   8   2        573.60        493.47        29.50 o                         
   7   8   2        355.30        290.12        53.79 o                         
   8   8   2         15.25         93.93        86.56 o                         
   9   8   2          8.88        158.73        57.56 o                         
  10   8   2        372.62        145.34        44.69 o                         
  -9   9   2        116.23         45.62        56.77 o                         
  -8   9   2         36.58         18.58        69.61 o                         
  -7   9   2        510.26        703.47        80.51 o                         
  -6   9   2          3.26         37.72        25.01 o                         
  -5   9   2         25.03         44.48        21.33 o                         
  -4   9   2        547.46        615.97        29.14 o                         
  -3   9   2       1563.58       1623.10        52.18 o                         
  -2   9   2         63.82         29.27        35.54 o                         
  -1   9   2        346.35        787.31        68.22 o                         
   0   9   2       1604.89       1529.95        32.52 o                         
   1   9   2       2338.34       2005.70        39.00 o                         
   2   9   2       1706.53       1692.18        37.13 o                         
   3   9   2        479.94        517.17        31.39 o                         
   4   9   2        454.88        413.44        25.50 o                         
   5   9   2       1040.13       1110.70        35.66 o                         
   6   9   2       1341.55       1396.31        46.63 o                         
   7   9   2       1148.97       1243.63       159.79 o                         
   8   9   2        346.68        304.88        68.85 o                         
   9   9   2        142.27         24.09        65.02 o                         
  -9  10   2        823.75        700.87        70.04 o                         
  -8  10   2        539.44        647.17        97.20 o                         
  -7  10   2       1391.17       1505.95        74.03 o                         
  -6  10   2        296.57        361.95        32.85 o                         
  -5  10   2       1233.56       1224.80        39.20 o                         
  -4  10   2         20.90         41.25        22.32 o                         
  -3  10   2       2532.26       2614.61        74.26 o                         
  -2  10   2        266.06        190.57        34.92 o                         
  -1  10   2        125.98        462.12        67.74 o                         
   0  10   2        307.14        286.68        22.90 o                         
   1  10   2       1587.41       1400.37        39.77 o                         
   2  10   2        262.89        301.01        36.60 o                         
   3  10   2        580.24        649.33        39.30 o                         
   4  10   2        795.28        757.38        33.33 o                         
   5  10   2          6.88         44.30        21.61 o                         
   6  10   2         81.23        127.96        26.97 o                         
   7  10   2       2363.05       2593.41       212.23 o                         
   8  10   2        219.80        231.93       115.13 o                         
   9  10   2        360.14        218.69        74.92 o                         
  -8  11   2          6.40        204.96       187.64 o                         
  -7  11   2        292.46        380.75        69.44 o                         
  -6  11   2        487.07        487.51        54.44 o                         
  -5  11   2          2.94         15.81        23.93 o                         
  -4  11   2         17.05         30.07        23.87 o                         
  -3  11   2       1461.24       1809.52        69.89 o                         
  -2  11   2       1919.82       1831.16       165.81 o                         
  -1  11   2       1016.21       1431.79        59.56 o                         
   0  11   2        530.08        535.71        34.08 o                         
   1  11   2       4146.45       3709.96        58.47 o                         
   2  11   2       1309.96       1611.27        81.29 o                         
   3  11   2       2141.90       1927.57        68.43 o                         
   4  11   2        115.66        104.11        26.16 o                         
   5  11   2       1969.61       1985.96        52.85 o                         
   6  11   2        638.20        589.47        36.90 o                         
   7  11   2        994.98       1019.65        75.74 o                         
   8  11   2        210.00        147.96        97.85 o                         
  -7  12   2         96.91        173.12        82.51 o                         
  -6  12   2       2302.52       2314.24        67.63 o                         
  -5  12   2         63.27         65.40        34.62 o                         
  -4  12   2         88.29         86.92        30.92 o                         
  -3  12   2       1384.65       1431.26        68.82 o                         
  -2  12   2        745.20        806.72        57.95 o                         
  -1  12   2        409.51        708.39       179.36 o                         
   0  12   2          2.43         11.48        23.98 o                         
   1  12   2       1625.88       1439.34       242.83 o                         
   2  12   2        224.25        110.43        55.13 o                         
   3  12   2         41.15         32.25        55.57 o                         
   4  12   2         35.39         32.88        30.48 o                         
   5  12   2        406.55        496.61        37.37 o                         
   6  12   2       1327.18       1274.37        57.12 o                         
   7  12   2        341.52        477.13        87.60 o                         
  -6  13   2        714.80        757.07        60.92 o                         
  -5  13   2        365.35        413.17        50.43 o                         
  -4  13   2        569.13        609.03        50.43 o                         
  -3  13   2          4.90        180.82        83.77 o                         
  -2  13   2       1887.74       2082.29        86.05 o                         
  -1  13   2        339.02        360.93        85.55 o                         
   0  13   2        695.09        673.10        49.64 o                         
   1  13   2         88.42         81.99        51.36 o                         
   2  13   2       1144.51        996.23        81.73 o                         
   3  13   2        251.04        147.26        76.77 o                         
   4  13   2        355.26        334.97        42.77 o                         
   5  13   2        428.93        423.31        40.47 o                         
   6  13   2         45.63         63.47        59.96 o                         
  -5  14   2          5.98         61.91        36.66 o                         
  -4  14   2        113.60        113.75        47.13 o                         
  -3  14   2         48.72         75.39        73.88 o                         
  -2  14   2        183.60        188.36        77.52 o                         
  -1  14   2         80.55        107.66       110.39 o                         
   0  14   2         35.51         69.67        40.06 o                         
   1  14   2        277.57        330.86        56.70 o                         
   2  14   2         65.90         15.01        77.70 o                         
   3  14   2        147.97         69.19        71.82 o                         
   4  14   2          0.25         48.17        42.32 o                         
   5  14   2         12.26         53.97        38.64 o                         
  -4  15   2        175.03        216.19        56.71 o                         
  -3  15   2        490.07        453.80       311.58 o                         
  -2  15   2        553.98        599.82       240.58 o                         
  -1  15   2        413.34        666.80        83.66 o                         
   0  15   2        309.26        319.62        56.93 o                         
   1  15   2        684.77        435.69       102.61 o                         
   2  15   2        465.52        797.73       174.59 o                         
   3  15   2        168.87        402.50       345.42 o                         
   4  15   2        406.79        384.53        66.71 o                         
 -11   0   3        195.83        244.37        80.79 o                         
  -9   0   3       3097.05       2818.18        87.31 o                         
  -7   0   3       1324.24       1390.77        41.15 o                         
  -5   0   3      12685.74      12836.14        74.26 o                         
  -3   0   3      10022.73       9722.47        57.20 o                         
  -1   0   3      32207.80      32024.67       179.13 o                         
   1   0   3      21418.59      22701.12       169.60 o                         
   3   0   3       7371.22       7355.79        49.68 o                         
   5   0   3       3225.62       3296.82        37.63 o                         
   7   0   3       1878.53       1921.60        47.67 o                         
   9   0   3        324.86        207.74        60.71 o                         
  11   0   3        193.33          0.00        80.79 o                         
 -11   1   3       1164.29        980.86        60.68 o                         
 -10   1   3        387.51        230.12        36.66 o                         
  -9   1   3        181.13         80.09        77.27 o                         
  -8   1   3        636.21        954.62        57.86 o                         
  -7   1   3       4622.82       4597.29        43.60 o                         
  -6   1   3        125.79        156.84        11.88 o                         
  -5   1   3       2364.07       2330.16        25.59 o                         
  -4   1   3       2653.36       2872.05        24.34 o                         
  -3   1   3       7533.95       7779.88        34.15 o                         
  -2   1   3       7204.48       7281.65        37.43 o                         
  -1   1   3       3626.08       3640.45       182.87 o                         
   0   1   3      15182.38      15524.96       133.47 o                         
   1   1   3        133.68        244.51       104.60 o                         
   2   1   3      15981.38      16142.13       119.92 o                         
   3   1   3       3330.43       3269.02        23.13 o                         
   4   1   3       3061.71       2983.03        23.19 o                         
   5   1   3       5128.14       5109.75        33.06 o                         
   6   1   3       1406.45       1449.36        23.34 o                         
   7   1   3        586.53        628.86        29.27 o                         
   8   1   3        326.74        262.56       154.77 o                         
   9   1   3       5341.62       5147.13        83.00 o                         
  10   1   3         36.68        430.96       151.26 o                         
  11   1   3         29.72          8.25        55.58 o                         
 -11   2   3          2.39         39.10        52.49 o                         
 -10   2   3        106.67        154.20        33.42 o                         
  -9   2   3       1058.52        797.26        53.16 o                         
  -8   2   3        998.75       1001.78        43.88 o                         
  -7   2   3          9.86          7.22        18.05 o                         
  -6   2   3       1628.66       1707.21        31.11 o                         
  -5   2   3       1367.63       1424.42        19.86 o                         
  -4   2   3       8989.75       9143.72        41.16 o                         
  -3   2   3        110.52         99.03         9.19 o                         
  -2   2   3       6933.06       6964.59        73.26 o                         
  -1   2   3       4844.71       4553.03        34.99 o                         
   0   2   3      10763.82      10785.83       107.36 o                         
   1   2   3       3962.98       3773.32        36.86 o                         
   2   2   3        705.23        710.02        14.56 o                         
   3   2   3       7530.36       7476.87        74.26 o                         
   4   2   3        135.16        151.45        14.55 o                         
   5   2   3       4969.91       4932.81        32.62 o                         
   6   2   3          2.83         23.08        10.64 o                         
   7   2   3        919.08        927.55        31.69 o                         
   8   2   3         60.73         30.76        38.79 o                         
   9   2   3        424.66        296.42        45.06 o                         
  10   2   3         28.29        257.21        44.65 o                         
  11   2   3        129.40        236.08        52.58 o                         
 -11   3   3       1097.90        908.54        99.35 o                         
 -10   3   3        214.76        241.31        36.55 o                         
  -9   3   3        757.67        546.83        64.48 o                         
  -8   3   3        545.12        917.74        64.99 o                         
  -7   3   3       2040.73       1959.08        41.90 o                         
  -6   3   3        763.25        804.72        20.22 o                         
  -5   3   3       1185.10       1074.56        47.92 o                         
  -4   3   3       1987.30       2193.14        24.59 o                         
  -3   3   3       4969.04       5003.03        30.36 o                         
  -2   3   3        377.75        386.14        13.98 o                         
  -1   3   3       1886.02       1836.61       101.84 o                         
   0   3   3        115.69        103.93         8.68 o                         
   1   3   3       7660.65       8192.72        39.35 o                         
   2   3   3       4413.70       4538.75        43.15 o                         
   3   3   3        632.31        797.01        18.06 o                         
   4   3   3        447.83        454.69        22.33 o                         
   5   3   3       1004.83        986.09        19.22 o                         
   6   3   3        632.75        659.76        42.40 o                         
   7   3   3          6.54         29.13        20.50 o                         
   8   3   3         27.16        121.74       110.89 o                         
   9   3   3       2935.35       2606.46       207.96 o                         
  10   3   3         78.08         55.13        57.45 o                         
  11   3   3         11.01        104.87        53.93 o                         
 -11   4   3          6.78         62.09        62.65 o                         
 -10   4   3          2.84         59.49        57.20 o                         
  -9   4   3       1942.41       1749.81        56.25 o                         
  -8   4   3       1915.55       2306.68       123.66 o                         
  -7   4   3       1185.33       1423.14        38.20 o                         
  -6   4   3       1114.69       1157.17        23.58 o                         
  -5   4   3       6535.55       6377.19        40.50 o                         
  -4   4   3       6971.93       6664.67       169.83 o                         
  -3   4   3       3982.64       3791.40        26.70 o                         
  -2   4   3       3842.58       3721.35        35.88 o                         
  -1   4   3       4702.82       4399.15        39.88 o                         
   0   4   3       3078.33       2985.71        28.88 o                         
   1   4   3       3501.45       3499.57        46.92 o                         
   2   4   3       1780.72       1712.86        23.95 o                         
   3   4   3       1249.41       1220.46        22.08 o                         
   4   4   3       1352.32       1237.61        34.85 o                         
   5   4   3        233.12        207.86        12.29 o                         
   6   4   3        449.47        435.70        17.21 o                         
   7   4   3        275.76        236.75        37.36 o                         
   8   4   3        172.06         89.12        39.66 o                         
   9   4   3        208.77        329.13        45.40 o                         
  10   4   3        128.11        138.85        33.36 o                         
  11   4   3        281.38        153.10       100.86 o                         
 -11   5   3       1317.56       1187.59        92.30 o                         
 -10   5   3       1024.34        805.02       217.49 o                         
  -9   5   3        130.61        164.66        46.13 o                         
  -8   5   3        771.07        757.75       122.66 o                         
  -7   5   3       3787.45       3822.34       189.65 o                         
  -6   5   3         69.58         98.90        13.72 o                         
  -5   5   3       1629.28       1678.61        23.61 o                         
  -4   5   3         45.35         48.95        10.11 o                         
  -3   5   3       1390.32       1419.38        21.46 o                         
  -2   5   3       5910.77       5857.85       158.03 o                         
  -1   5   3       5627.88       5231.59       268.68 o                         
   0   5   3       2716.59       2566.34        29.80 o                         
   1   5   3       3429.51       3657.36       122.16 o                         
   2   5   3      10671.75      10710.95       163.05 o                         
   3   5   3       7910.03       7948.64        52.94 o                         
   4   5   3       3672.62       3543.75        26.88 o                         
   5   5   3       6467.21       6512.44        68.24 o                         
   6   5   3       6169.47       6133.61        47.55 o                         
   7   5   3        905.09        885.29        42.91 o                         
   8   5   3       1192.77       1346.10        79.28 o                         
   9   5   3       1935.88       2065.00        72.51 o                         
  10   5   3        517.90        585.77        47.94 o                         
  11   5   3        169.49         72.45        71.50 o                         
 -11   6   3         23.04        430.25       250.36 o                         
 -10   6   3        163.50        201.03        87.79 o                         
  -9   6   3        701.42        857.63       161.80 o                         
  -8   6   3       3949.16       3818.49       120.65 o                         
  -7   6   3        107.02        185.04       165.31 o                         
  -6   6   3       2990.02       3071.09        37.79 o                         
  -5   6   3       2501.92       2456.22        39.89 o                         
  -4   6   3      12605.01      12408.11        60.85 o                         
  -3   6   3       1941.38       1851.38        22.22 o                         
  -2   6   3       5024.77       4763.16       109.11 o                         
  -1   6   3       3017.43       3097.60        75.77 o                         
   0   6   3       6746.48       6457.77        50.32 o                         
   1   6   3       2456.49       2545.83       125.19 o                         
   2   6   3       2011.86       1927.84        70.00 o                         
   3   6   3         37.05         38.51         9.86 o                         
   4   6   3         62.19         74.89        11.53 o                         
   5   6   3         64.09         75.55        13.48 o                         
   6   6   3        380.76        358.34        21.83 o                         
   7   6   3         13.07         20.30        38.08 o                         
   8   6   3       1803.39       1943.50        59.96 o                         
   9   6   3         12.57        139.76        51.09 o                         
  10   6   3        320.99        176.22        45.75 o                         
 -10   7   3        694.66        533.58       125.44 o                         
  -9   7   3        171.65         45.97        54.42 o                         
  -8   7   3       1255.91       1254.00       123.16 o                         
  -7   7   3       1480.02       1373.43        55.94 o                         
  -6   7   3         14.62         35.51        18.54 o                         
  -5   7   3        419.88        493.32        22.88 o                         
  -4   7   3        200.21        216.85        16.36 o                         
  -3   7   3       1017.64       1056.39        22.51 o                         
  -2   7   3        781.45        715.15        30.91 o                         
  -1   7   3        728.27        758.68        21.82 o                         
   0   7   3          2.67         13.28        10.07 o                         
   1   7   3        256.01        255.77        21.56 o                         
   2   7   3       4767.68       4816.29        42.79 o                         
   3   7   3         33.71         19.26        12.05 o                         
   4   7   3        468.48        457.47        33.62 o                         
   5   7   3         10.73         30.36        15.61 o                         
   6   7   3       2253.70       2421.56        93.58 o                         
   7   7   3        665.74        741.14        55.58 o                         
   8   7   3        519.05        632.34       148.78 o                         
   9   7   3        186.09        408.79        68.83 o                         
  10   7   3        377.70        409.85        63.73 o                         
 -10   8   3         51.69        267.52        45.42 o                         
  -9   8   3        153.73         11.32        56.03 o                         
  -8   8   3        724.88        690.29        88.79 o                         
  -7   8   3         20.48         77.03        83.55 o                         
  -6   8   3         17.66         37.63        21.78 o                         
  -5   8   3        262.77        271.93        23.05 o                         
  -4   8   3       1746.31       1833.55        76.27 o                         
  -3   8   3        655.52        668.37        26.75 o                         
  -2   8   3        369.18        407.54        79.03 o                         
  -1   8   3        258.46        418.48        79.28 o                         
   0   8   3       3146.00       2976.21       100.36 o                         
   1   8   3        630.68        593.02        89.32 o                         
   2   8   3        880.54        772.86        84.52 o                         
   3   8   3        198.95        200.58        21.15 o                         
   4   8   3        681.13        677.07        25.22 o                         
   5   8   3        246.38        224.50        22.70 o                         
   6   8   3       1914.95       2014.63        76.02 o                         
   7   8   3        217.40        281.69        65.21 o                         
   8   8   3        144.07        224.29        57.80 o                         
   9   8   3         23.97         64.82        66.23 o                         
  10   8   3        264.45        222.32        47.96 o                         
  -9   9   3          5.25        171.40        63.67 o                         
  -8   9   3         44.99        122.66       113.40 o                         
  -7   9   3        451.49        453.73        72.80 o                         
  -6   9   3         53.52         54.17        25.89 o                         
  -5   9   3        226.90        214.65        23.95 o                         
  -4   9   3        692.82        724.03        35.35 o                         
  -3   9   3         52.56         64.62        24.95 o                         
  -2   9   3        380.20        428.33        39.26 o                         
  -1   9   3       3813.38       3562.45       143.51 o                         
   0   9   3        191.23        214.01        17.84 o                         
   1   9   3       1096.73       1258.28        46.87 o                         
   2   9   3       2048.25       2168.40        40.94 o                         
   3   9   3       1564.92       1552.30        38.94 o                         
   4   9   3        320.17        303.49        25.32 o                         
   5   9   3        704.32        656.32        30.32 o                         
   6   9   3       1670.05       1811.94        68.72 o                         
   7   9   3          0.99         12.86        54.80 o                         
   8   9   3        531.72        297.09       168.07 o                         
   9   9   3          5.09          9.97        70.16 o                         
  -9  10   3        227.79        256.83       103.09 o                         
  -8  10   3       1533.27       1536.34        88.73 o                         
  -7  10   3         44.68        146.31       128.18 o                         
  -6  10   3        249.87        244.80        29.14 o                         
  -5  10   3        577.77        569.53        31.22 o                         
  -4  10   3       3888.85       3809.87        64.95 o                         
  -3  10   3        643.45        601.05        40.38 o                         
  -2  10   3       1429.75       1607.57        79.28 o                         
  -1  10   3        139.63        231.31        31.68 o                         
   0  10   3       3042.01       3029.74        59.22 o                         
   1  10   3        325.22        260.43        38.86 o                         
   2  10   3       1633.00       1561.06        54.97 o                         
   3  10   3        516.62        531.72        40.53 o                         
   4  10   3       1167.79       1188.94        38.79 o                         
   5  10   3          0.80         33.40        21.82 o                         
   6  10   3        597.34        700.13        35.98 o                         
   7  10   3        828.19        993.68        72.90 o                         
   8  10   3         18.80        129.18        76.18 o                         
   9  10   3         13.14         18.97        69.88 o                         
  -8  11   3        232.79        310.51        78.87 o                         
  -7  11   3         78.61         76.69        68.42 o                         
  -6  11   3         11.78         70.56        28.84 o                         
  -5  11   3        143.07        146.73        27.81 o                         
  -4  11   3        152.35        122.40        27.13 o                         
  -3  11   3        833.77       1156.15       198.18 o                         
  -2  11   3        646.33        631.06        98.60 o                         
  -1  11   3        374.01        745.17        50.15 o                         
   0  11   3         22.69         26.63        21.45 o                         
   1  11   3       1820.48       1461.48       114.41 o                         
   2  11   3       1202.57       1367.53       105.10 o                         
   3  11   3        853.39        595.47       275.20 o                         
   4  11   3         64.80         45.97        25.12 o                         
   5  11   3        800.54        751.73        37.07 o                         
   6  11   3       1303.82       1343.99        51.00 o                         
   7  11   3        475.99        597.43       125.95 o                         
   8  11   3        364.62        331.53        87.23 o                         
  -7  12   3       1064.98       1052.16        87.12 o                         
  -6  12   3         21.30         79.63        36.41 o                         
  -5  12   3       2036.14       2014.82        59.56 o                         
  -4  12   3        382.10        438.51        40.44 o                         
  -3  12   3       1500.56       1715.49        89.04 o                         
  -2  12   3         36.13        155.72        57.39 o                         
  -1  12   3       2691.46       2196.71        65.46 o                         
   0  12   3        468.51        497.40        36.88 o                         
   1  12   3         41.20        478.59        56.35 o                         
   2  12   3        546.79        428.13        52.94 o                         
   3  12   3       1412.48       1549.47       180.14 o                         
   4  12   3        469.55        421.80        38.49 o                         
   5  12   3        250.12        237.28        34.82 o                         
   6  12   3        414.44        401.10        61.47 o                         
   7  12   3          3.30         92.69       119.67 o                         
  -6  13   3        108.84         89.57        54.00 o                         
  -5  13   3        168.57        124.58        36.86 o                         
  -4  13   3         69.14         70.11        40.00 o                         
  -3  13   3         22.08         14.46        63.75 o                         
  -2  13   3         78.73          0.00        62.13 o                         
  -1  13   3         14.61        253.69       194.16 o                         
   0  13   3       1456.67       1462.04        68.24 o                         
   1  13   3        777.83        764.59       125.92 o                         
   2  13   3         81.15        126.38        58.47 o                         
   3  13   3        322.20        372.04        64.72 o                         
   4  13   3        239.42        198.22        45.21 o                         
   5  13   3        622.20        699.08        47.29 o                         
   6  13   3         54.29         79.39        55.61 o                         
  -5  14   3        442.02        393.52        44.44 o                         
  -4  14   3         29.31         33.66        48.96 o                         
  -3  14   3         68.34        153.18        85.85 o                         
  -2  14   3         40.50        136.95        83.52 o                         
  -1  14   3       1282.40       1321.46       198.43 o                         
   0  14   3        123.44        126.26        35.43 o                         
   1  14   3         19.53         73.18        76.66 o                         
   2  14   3          0.92          0.00        84.80 o                         
   3  14   3       1214.98       1331.94        94.55 o                         
   4  14   3         62.57         36.66        45.55 o                         
   5  14   3         20.96         40.83        35.04 o                         
  -3  15   3        258.95        285.85       102.34 o                         
  -2  15   3        263.07        578.47       108.01 o                         
  -1  15   3         64.23        105.29       150.01 o                         
   0  15   3         84.55         71.76        42.36 o                         
   1  15   3        398.71        334.57       140.22 o                         
   2  15   3        428.82        103.98       110.60 o                         
   3  15   3        375.49        276.60       120.15 o                         
 -10   0   4        681.63        502.23        60.21 o                         
  -8   0   4       1614.72       1515.21        66.74 o                         
  -6   0   4       5455.13       5532.54        55.70 o                         
  -4   0   4       6611.90       6448.18        47.67 o                         
  -2   0   4       4428.66       4345.94        29.60 o                         
   0   0   4      50672.98      50172.62       353.20 o                         
   2   0   4         97.24        203.72        13.05 o                         
   4   0   4       7803.63       7722.09        51.18 o                         
   6   0   4        361.02        344.17        20.57 o                         
   8   0   4       2945.51       3089.64        75.77 o                         
  10   0   4          2.96         24.09        48.17 o                         
 -11   1   4        329.53        359.08        57.70 o                         
 -10   1   4        494.98        305.98       128.93 o                         
  -9   1   4       1313.69       1917.36        82.91 o                         
  -8   1   4       2394.68       2651.82       162.55 o                         
  -7   1   4       2187.10       2310.10        59.69 o                         
  -6   1   4        938.17       1004.90        20.90 o                         
  -5   1   4       3911.47       3967.95        30.51 o                         
  -4   1   4        131.76        120.53         9.75 o                         
  -3   1   4       2677.01       2744.10        23.22 o                         
  -2   1   4       1827.04       1693.62        22.64 o                         
  -1   1   4        453.75        427.25        19.82 o                         
   0   1   4       1460.43       1648.22        19.22 o                         
   1   1   4         11.68         19.57        19.57 o                         
   2   1   4       5004.68       5199.10        43.65 o                         
   3   1   4       2856.60       2945.66        24.36 o                         
   4   1   4       3683.44       3822.00        25.00 o                         
   5   1   4       2528.43       2607.74        30.86 o                         
   6   1   4        364.93        341.69        16.31 o                         
   7   1   4       1895.58       1972.23        53.44 o                         
   8   1   4       2051.03       2046.05        71.00 o                         
   9   1   4        230.22        741.91       159.54 o                         
  10   1   4         19.84         25.95        35.95 o                         
  11   1   4        105.43         66.28        66.49 o                         
 -11   2   4        143.74        175.10        86.28 o                         
 -10   2   4        537.19        383.08        44.64 o                         
  -9   2   4          0.80        106.24        46.82 o                         
  -8   2   4         54.85        100.99        39.22 o                         
  -7   2   4        548.95        553.68        29.41 o                         
  -6   2   4         71.70         83.14        11.71 o                         
  -5   2   4         12.81         14.63         8.69 o                         
  -4   2   4       2284.64       2210.88        29.10 o                         
  -3   2   4        836.25        814.69        21.33 o                         
  -2   2   4        742.50        788.95        13.86 o                         
  -1   2   4       6928.86       7768.01        71.72 o                         
   0   2   4       2376.42       2320.07        24.47 o                         
   1   2   4      15040.49      14635.59       190.65 o                         
   2   2   4          8.64         14.11         9.50 o                         
   3   2   4       2887.28       2806.23        22.14 o                         
   4   2   4      13091.75      13590.53        53.56 o                         
   5   2   4       3118.69       3233.41        28.74 o                         
   6   2   4        186.77        182.98        13.66 o                         
   7   2   4        758.72        775.12        36.35 o                         
   8   2   4       3943.89       3982.75        65.35 o                         
   9   2   4          2.35         98.92        44.06 o                         
  10   2   4        693.62        776.05       119.65 o                         
  11   2   4         47.50        138.04        60.01 o                         
 -11   3   4         43.67          0.00        53.86 o                         
 -10   3   4          9.66         43.65        43.65 o                         
  -9   3   4        146.30        837.96       301.54 o                         
  -8   3   4       1266.31       1196.22       147.25 o                         
  -7   3   4         11.69         43.99        21.92 o                         
  -6   3   4        752.43        768.39        22.81 o                         
  -5   3   4        478.01        432.43        13.27 o                         
  -4   3   4       1105.13       1180.63        16.70 o                         
  -3   3   4       1459.94       1312.49        19.63 o                         
  -2   3   4       4266.60       4233.05        63.45 o                         
  -1   3   4       3846.60       3654.04       398.89 o                         
   0   3   4       1651.56       1696.35        20.25 o                         
   1   3   4       2094.36       2250.38       356.74 o                         
   2   3   4       2602.60       2558.32        28.36 o                         
   3   3   4        189.63        238.96        12.71 o                         
   4   3   4        373.06        365.50        12.29 o                         
   5   3   4         25.30         48.67         9.86 o                         
   6   3   4       2657.70       2697.26        28.91 o                         
   7   3   4       1603.59       1774.76        70.73 o                         
   8   3   4        561.70        574.23        41.16 o                         
   9   3   4        257.75        392.46        46.41 o                         
  10   3   4          2.89         19.54        35.98 o                         
  11   3   4        636.24        511.26        73.01 o                         
 -11   4   4         25.93        152.08       152.26 o                         
 -10   4   4         56.18          5.21        34.06 o                         
  -9   4   4        603.57        466.89        47.14 o                         
  -8   4   4         22.77        134.72        40.78 o                         
  -7   4   4        568.32        635.69        58.71 o                         
  -6   4   4        591.11        611.35        19.12 o                         
  -5   4   4        129.61        106.13        11.69 o                         
  -4   4   4       7584.56       7613.19        45.41 o                         
  -3   4   4       2755.98       2782.50        27.97 o                         
  -2   4   4       4510.02       4593.33        94.33 o                         
  -1   4   4         41.36        417.37        30.79 o                         
   0   4   4      22476.89      22591.98       122.62 o                         
   1   4   4       4808.55       4265.01        32.15 o                         
   2   4   4       1652.34       1535.85        76.02 o                         
   3   4   4       4111.65       4281.27        33.09 o                         
   4   4   4       9693.98       9571.91        52.69 o                         
   5   4   4       3772.80       3889.07        29.76 o                         
   6   4   4        142.53        143.16        14.64 o                         
   7   4   4        409.52        334.41        34.72 o                         
   8   4   4       1420.30       1581.22       354.71 o                         
   9   4   4        891.11        846.09       166.31 o                         
  10   4   4         18.30        186.65        44.41 o                         
  11   4   4        385.03        652.42       105.12 o                         
 -11   5   4        224.57        366.07        66.99 o                         
 -10   5   4        392.17        357.44        73.26 o                         
  -9   5   4       2101.83       2207.02        73.58 o                         
  -8   5   4       2962.87       2871.84        65.35 o                         
  -7   5   4       2450.43       2561.83        50.64 o                         
  -6   5   4       2371.71       2414.62        33.62 o                         
  -5   5   4       8334.83       8428.73        47.74 o                         
  -4   5   4       3015.86       3059.14        26.16 o                         
  -3   5   4       7557.91       7700.72        87.53 o                         
  -2   5   4       2115.61       1947.06        46.67 o                         
  -1   5   4       3376.64       3220.58        34.59 o                         
   0   5   4          2.56         12.24         8.85 o                         
   1   5   4       1544.22       1679.60        42.90 o                         
   2   5   4       1999.87       2327.59        68.97 o                         
   3   5   4        285.17        289.85        23.58 o                         
   4   5   4       3141.27       3009.37        27.81 o                         
   5   5   4         28.58         38.71        11.33 o                         
   6   5   4         12.19         25.17        14.21 o                         
   7   5   4       1414.82       1678.15        64.98 o                         
   8   5   4       2189.08       2275.46       148.25 o                         
   9   5   4        134.69        539.30        52.98 o                         
  10   5   4         24.56         38.38        37.20 o                         
  11   5   4        854.61        882.79       167.57 o                         
 -10   6   4         26.99        137.73        46.06 o                         
  -9   6   4        189.32         73.69        64.98 o                         
  -8   6   4         17.30         17.92        57.03 o                         
  -7   6   4        505.99        542.31        45.00 o                         
  -6   6   4         43.19         34.59        15.86 o                         
  -5   6   4        563.21        538.13        19.99 o                         
  -4   6   4         97.67        125.10        11.71 o                         
  -3   6   4      10481.97      10376.96        54.27 o                         
  -2   6   4          1.23         32.94        20.95 o                         
  -1   6   4       9051.92      10654.02       170.08 o                         
   0   6   4       9065.06       8896.07        68.76 o                         
   1   6   4      21194.84      19351.25       269.43 o                         
   2   6   4         22.57         18.67        22.04 o                         
   3   6   4       5103.65       4958.40        50.93 o                         
   4   6   4       2626.04       2634.07        37.13 o                         
   5   6   4       6533.68       6672.14        51.67 o                         
   6   6   4         89.67         92.51        17.50 o                         
   7   6   4       1013.58       1230.10        60.14 o                         
   8   6   4        503.84        379.96        66.49 o                         
   9   6   4        109.44        133.10       101.36 o                         
  10   6   4         32.41        597.55        59.58 o                         
 -10   7   4        386.88        327.78        55.03 o                         
  -9   7   4       1934.96       1917.97        69.19 o                         
  -8   7   4        156.59        198.34       129.68 o                         
  -7   7   4       1434.61       1541.92       101.36 o                         
  -6   7   4         49.29         52.65        20.12 o                         
  -5   7   4       4430.32       4445.66        51.27 o                         
  -4   7   4        481.88        505.22        25.09 o                         
  -3   7   4       2248.07       2137.47        36.63 o                         
  -2   7   4       1222.31       1121.81       113.90 o                         
  -1   7   4       1132.64       1320.73        49.17 o                         
   0   7   4        107.41         76.67        11.53 o                         
   1   7   4       1281.61       1308.31        35.63 o                         
   2   7   4        818.61        807.88        64.95 o                         
   3   7   4        420.37        415.34        21.56 o                         
   4   7   4        820.00        876.90        24.77 o                         
   5   7   4          2.04         21.33        16.32 o                         
   6   7   4        103.04        108.54        21.61 o                         
   7   7   4       1907.07       1846.29        68.24 o                         
   8   7   4        942.99       1055.90       142.25 o                         
   9   7   4         18.56        104.93       101.61 o                         
  10   7   4         34.36         65.43        51.86 o                         
 -10   8   4         60.82        143.32        47.26 o                         
  -9   8   4         20.29         64.65        63.47 o                         
  -8   8   4         27.53          0.00        56.77 o                         
  -7   8   4         92.97         27.53        54.12 o                         
  -6   8   4        146.90        120.42        23.85 o                         
  -5   8   4        409.61        418.77        28.85 o                         
  -4   8   4        706.09        717.44        31.86 o                         
  -3   8   4        352.40        423.82        23.62 o                         
  -2   8   4        281.57        250.86        39.11 o                         
  -1   8   4         23.71        186.91        50.68 o                         
   0   8   4       1417.64       1499.05        28.78 o                         
   1   8   4       2610.71       2557.11        34.92 o                         
   2   8   4        284.14        240.78        29.58 o                         
   3   8   4         98.81         92.02        19.32 o                         
   4   8   4       3297.30       3368.78        91.57 o                         
   5   8   4       2087.35       2252.57        46.90 o                         
   6   8   4          8.73         38.17        22.99 o                         
   7   8   4        744.50        764.41        65.61 o                         
   8   8   4         70.13         86.20        78.53 o                         
   9   8   4        898.59        758.44       135.71 o                         
  10   8   4         25.04         72.01        72.26 o                         
  -9   9   4        813.58        808.73        86.03 o                         
  -8   9   4        463.66        832.34        79.63 o                         
  -7   9   4         37.52         50.69        57.26 o                         
  -6   9   4          4.12         21.69        25.37 o                         
  -5   9   4        311.53        336.65        26.23 o                         
  -4   9   4        737.37        710.55        28.42 o                         
  -3   9   4        483.74        482.04        30.29 o                         
  -2   9   4         48.41         39.05        43.65 o                         
  -1   9   4        823.91        908.28       121.66 o                         
   0   9   4         53.56         62.54        17.11 o                         
   1   9   4       1677.53       1579.40       179.11 o                         
   2   9   4         77.44         83.17        59.71 o                         
   3   9   4         16.40         32.38        33.12 o                         
   4   9   4       2021.28       2015.61        40.51 o                         
   5   9   4        934.65        988.67        34.59 o                         
   6   9   4        108.15        100.62        26.55 o                         
   7   9   4        401.51        453.69       102.86 o                         
   8   9   4       1173.38       1298.78       327.13 o                         
   9   9   4         47.30          0.00        63.46 o                         
  -9  10   4         62.18         50.80        66.68 o                         
  -8  10   4          4.25          0.00        74.30 o                         
  -7  10   4        738.85        681.86        70.55 o                         
  -6  10   4         96.08         95.34        35.88 o                         
  -5  10   4        718.42        687.99        33.35 o                         
  -4  10   4        545.72        578.83        46.92 o                         
  -3  10   4       3456.61       3458.41        89.32 o                         
  -2  10   4          1.05         20.90        39.04 o                         
  -1  10   4        155.06        479.10       146.49 o                         
   0  10   4       1197.72       1241.36        39.71 o                         
   1  10   4       2944.21       2689.34       120.40 o                         
   2  10   4        102.20         64.64        38.98 o                         
   3  10   4        878.36        892.69       139.97 o                         
   4  10   4         13.58         34.24        20.70 o                         
   5  10   4       1611.93       1582.84        74.01 o                         
   6  10   4        143.80        137.23        30.21 o                         
   7  10   4         30.41         55.31        67.74 o                         
   8  10   4        156.36        331.86        82.51 o                         
   9  10   4        244.94        420.93        75.70 o                         
  -8  11   4        201.77        378.70        84.96 o                         
  -7  11   4        323.84        393.34       165.31 o                         
  -6  11   4       1439.37       1488.86        67.74 o                         
  -5  11   4        942.16        935.21        41.90 o                         
  -4  11   4         88.33         81.71        25.32 o                         
  -3  11   4         86.86        213.44        57.83 o                         
  -2  11   4        955.92        867.46        80.03 o                         
  -1  11   4         92.51         57.92        49.42 o                         
   0  11   4         95.92         81.14        23.35 o                         
   1  11   4          8.66         32.38        39.14 o                         
   2  11   4         17.27         99.38        59.96 o                         
   3  11   4       1125.59       1072.49        58.82 o                         
   4  11   4          0.03         31.73        23.87 o                         
   5  11   4         32.36         34.39        25.72 o                         
   6  11   4        500.04        550.06       145.26 o                         
   7  11   4        875.96       1153.25       294.02 o                         
   8  11   4          1.94          0.00        92.83 o                         
  -7  12   4        196.24        172.63       149.25 o                         
  -6  12   4        689.63        704.35        59.41 o                         
  -5  12   4          3.78         37.81        30.86 o                         
  -4  12   4        341.85        318.27        56.95 o                         
  -3  12   4        387.53        441.51       116.16 o                         
  -2  12   4       2470.01       2475.03        84.71 o                         
  -1  12   4          2.22        214.20        49.93 o                         
   0  12   4        521.13        518.57        40.65 o                         
   1  12   4        441.86        264.93        48.41 o                         
   2  12   4       2198.33       2301.61        92.55 o                         
   3  12   4         72.23        112.70       101.61 o                         
   4  12   4        687.93        679.66        49.13 o                         
   5  12   4        530.84        572.54        49.68 o                         
   6  12   4        150.86        176.51        50.17 o                         
   7  12   4        252.24        283.66       219.50 o                         
  -6  13   4       1099.12       1048.95        76.04 o                         
  -5  13   4          4.57         56.62        35.43 o                         
  -4  13   4         77.28         59.18        41.83 o                         
  -3  13   4          5.54         89.41        69.44 o                         
  -2  13   4        596.91        638.37        89.57 o                         
  -1  13   4          0.85         44.32        61.23 o                         
   0  13   4         11.83         40.46        29.10 o                         
   1  13   4        425.16        476.07       122.68 o                         
   2  13   4         30.17         98.78       101.11 o                         
   3  13   4        224.75        260.22        66.51 o                         
   4  13   4         15.18         62.42        52.44 o                         
   5  13   4       1288.50       1342.89        61.72 o                         
   6  13   4        398.13        370.52        68.60 o                         
  -5  14   4          0.43         26.59        37.73 o                         
  -4  14   4        201.39        292.63        85.28 o                         
  -3  14   4        170.38        303.81        98.32 o                         
  -2  14   4        497.96       1066.37       397.36 o                         
  -1  14   4          8.17          0.00        74.14 o                         
   0  14   4        178.99        152.30        38.61 o                         
   1  14   4         98.81        181.69        74.62 o                         
   2  14   4        627.67        533.15       369.28 o                         
   3  14   4         29.29         78.24        75.57 o                         
   4  14   4        439.55        508.64        62.71 o                         
   5  14   4         88.42         53.56        38.43 o                         
  -3  15   4         59.34        282.69       183.63 o                         
  -2  15   4       1652.58       1742.99       167.07 o                         
  -1  15   4          0.53         66.92        82.95 o                         
   0  15   4        148.32        169.61        42.40 o                         
   1  15   4          0.03          0.00        85.03 o                         
   2  15   4        172.46        130.43       130.92 o                         
   3  15   4        223.87         74.61        93.03 o                         
 -11   0   5       4054.22       3589.86       132.97 o                         
  -9   0   5         58.69         81.79        62.22 o                         
  -7   0   5       5764.85       5854.12        70.75 o                         
  -5   0   5       2350.12       2211.13        28.60 o                         
  -3   0   5        159.95        171.11        17.06 o                         
  -1   0   5      41567.54      38234.06       163.08 o                         
   1   0   5       1666.33       6806.40       161.57 o                         
   3   0   5       9006.48       8891.08        50.68 o                         
   5   0   5       2221.59       2109.77        29.60 o                         
   7   0   5        169.63        243.86        39.14 o                         
   9   0   5        845.58        645.74        77.27 o                         
  11   0   5        169.73        100.36        86.81 o                         
 -11   1   5         58.24        105.36        84.55 o                         
 -10   1   5         19.21         14.40        36.62 o                         
  -9   1   5       1486.78       1292.04       163.55 o                         
  -8   1   5        156.22        359.53        54.36 o                         
  -7   1   5       3322.41       3503.33       102.86 o                         
  -6   1   5        272.18        276.83        16.06 o                         
  -5   1   5       5228.98       5056.08        90.07 o                         
  -4   1   5       1526.35       1508.46        25.34 o                         
  -3   1   5       5505.79       5281.37        60.69 o                         
  -2   1   5       1431.30       1483.62        29.60 o                         
  -1   1   5        796.99        727.34        40.62 o                         
   0   1   5       1450.21       1466.54        18.66 o                         
   1   1   5        434.77        375.48        31.86 o                         
   2   1   5        515.59        531.46        33.62 o                         
   3   1   5        394.49        374.68        11.07 o                         
   4   1   5        230.10        220.85        10.64 o                         
   5   1   5         72.27         57.34         9.36 o                         
   6   1   5        372.62        416.15        20.07 o                         
   7   1   5         25.39         60.54        24.00 o                         
   8   1   5        915.74        971.89        59.65 o                         
   9   1   5         82.91          0.26        46.22 o                         
  10   1   5        230.03         66.52        67.99 o                         
  11   1   5         19.21          6.74        61.94 o                         
 -11   2   5        600.93        528.47        61.58 o                         
 -10   2   5        407.15        401.61        50.58 o                         
  -9   2   5        103.14         17.01        45.99 o                         
  -8   2   5        217.21        463.29        67.94 o                         
  -7   2   5       2571.91       2501.94        43.93 o                         
  -6   2   5        988.52       1019.11        38.89 o                         
  -5   2   5       4594.90       4757.45        34.72 o                         
  -4   2   5        614.84        651.15        14.70 o                         
  -3   2   5       4743.23       4676.09        46.67 o                         
  -2   2   5        165.36        228.38        13.43 o                         
  -1   2   5       3713.56       3699.94        92.30 o                         
   0   2   5        178.72        223.53        11.93 o                         
   1   2   5       1958.44       2288.84        59.44 o                         
   2   2   5         46.55         43.32        15.43 o                         
   3   2   5       1014.56       1033.16        30.61 o                         
   4   2   5         29.58         23.13         8.79 o                         
   5   2   5        251.60        239.81        13.30 o                         
   6   2   5       1332.56       1393.71        25.19 o                         
   7   2   5        280.77        377.92        79.28 o                         
   8   2   5        309.96         91.86        94.33 o                         
   9   2   5       2122.40       1935.66       129.71 o                         
  10   2   5        353.53        259.38       102.09 o                         
  11   2   5         94.89         57.38        66.01 o                         
 -11   3   5         29.11        183.27        69.25 o                         
 -10   3   5        280.79        238.19        50.91 o                         
  -9   3   5        266.10        198.23        47.61 o                         
  -8   3   5          6.03         25.65        42.20 o                         
  -7   3   5         83.43         74.66        36.85 o                         
  -6   3   5        179.59        177.95        15.81 o                         
  -5   3   5        740.87        758.33        29.58 o                         
  -4   3   5        973.49        898.21        19.32 o                         
  -3   3   5       1626.94       1451.55        21.07 o                         
  -2   3   5        212.07        237.95        89.79 o                         
  -1   3   5       2998.62       3166.98       244.84 o                         
   0   3   5       6977.21       6651.98        45.94 o                         
   1   3   5       5314.79       4838.73       294.77 o                         
   2   3   5       5455.10       5166.61       179.61 o                         
   3   3   5        802.09        801.66        46.16 o                         
   4   3   5       5285.02       5139.52        31.35 o                         
   5   3   5        819.24        831.08        39.89 o                         
   6   3   5       2142.74       2159.96        69.50 o                         
   7   3   5       1296.90       1352.15        42.00 o                         
   8   3   5        627.41        517.57       133.97 o                         
   9   3   5        269.09        307.34        91.30 o                         
  10   3   5         94.20         30.95        36.52 o                         
  11   3   5        147.76         36.63        64.11 o                         
 -11   4   5       1235.08       1049.06        88.31 o                         
 -10   4   5        186.88          0.00        37.69 o                         
  -9   4   5         13.09        197.12        91.55 o                         
  -8   4   5        474.86        894.18       435.74 o                         
  -7   4   5       4510.19       4454.90        54.27 o                         
  -6   4   5       1112.49       1161.78        24.92 o                         
  -5   4   5        613.93        634.25        16.49 o                         
  -4   4   5       2627.21       2509.88        38.39 o                         
  -3   4   5       4987.12       4939.06        35.24 o                         
  -2   4   5       3639.63       3707.37        36.69 o                         
  -1   4   5       3953.73       3550.15        28.45 o                         
   0   4   5       1591.27       1547.16        21.77 o                         
   1   4   5          5.24        405.36        44.16 o                         
   2   4   5       1711.97       1887.48        35.14 o                         
   3   4   5       6538.88       6733.47        43.63 o                         
   4   4   5        395.23        440.71        15.15 o                         
   5   4   5       1868.29       1980.59        25.56 o                         
   6   4   5       3046.49       3183.60        34.43 o                         
   7   4   5        370.22        389.49        70.25 o                         
   8   4   5        988.80       1114.24        62.35 o                         
   9   4   5       1309.48       1322.35        58.58 o                         
  10   4   5       1110.42        932.24       101.11 o                         
  11   4   5          3.46         27.43        57.42 o                         
 -11   5   5          5.28        151.47       170.08 o                         
 -10   5   5         21.66         29.82        39.51 o                         
  -9   5   5       1041.14        715.02        54.36 o                         
  -8   5   5        924.15        956.88       124.19 o                         
  -7   5   5       1440.98       1446.59        88.31 o                         
  -6   5   5        130.95        119.98        16.85 o                         
  -5   5   5       2793.03       2837.20        31.22 o                         
  -4   5   5       5680.22       5536.60        37.07 o                         
  -3   5   5       5018.06       5097.93        39.01 o                         
  -2   5   5       3104.90       2864.90       146.49 o                         
  -1   5   5       2616.36       2487.13        33.31 o                         
   0   5   5      16165.91      16160.09       134.98 o                         
   1   5   5       2194.79       2072.17        33.81 o                         
   2   5   5       2597.57       2718.19       132.95 o                         
   3   5   5        483.07        501.28        20.92 o                         
   4   5   5       2338.38       2371.33        26.43 o                         
   5   5   5        396.25        398.29        16.63 o                         
   6   5   5        320.35        291.79        20.14 o                         
   7   5   5        143.92        129.55        41.15 o                         
   8   5   5         10.26         98.69        78.78 o                         
   9   5   5        289.88         73.12        77.27 o                         
  10   5   5         15.66         11.64        41.86 o                         
 -10   6   5       1112.73        683.80        79.28 o                         
  -9   6   5        383.02        387.91        51.93 o                         
  -8   6   5        670.07        896.31       114.91 o                         
  -7   6   5       1497.42       1317.29        60.33 o                         
  -6   6   5       1671.99       1696.93        37.20 o                         
  -5   6   5        166.17        186.61        15.71 o                         
  -4   6   5        839.62        892.35        27.85 o                         
  -3   6   5       2785.28       2702.57        31.04 o                         
  -2   6   5         44.59          0.00        34.84 o                         
  -1   6   5       1597.79       1695.33        27.84 o                         
   0   6   5         34.24         40.37        10.27 o                         
   1   6   5        367.07        498.38        28.50 o                         
   2   6   5       4880.06       4690.12        60.71 o                         
   3   6   5        983.13       1023.60        25.48 o                         
   4   6   5       2230.55       2118.94        50.43 o                         
   5   6   5       1199.93       1249.92        27.73 o                         
   6   6   5       4506.27       4637.34        54.98 o                         
   7   6   5        528.88        556.75        52.72 o                         
   8   6   5        919.70        915.32        97.34 o                         
   9   6   5       1203.04       1405.60       135.73 o                         
  10   6   5       1443.04       1129.02       228.78 o                         
 -10   7   5         10.37         10.28        51.50 o                         
  -9   7   5        372.81        370.60       123.16 o                         
  -8   7   5       1383.21       1524.71       181.89 o                         
  -7   7   5       1493.31       1718.50        67.03 o                         
  -6   7   5        263.71        273.18        26.57 o                         
  -5   7   5        601.12        577.23        25.18 o                         
  -4   7   5       6450.51       6348.71        50.91 o                         
  -3   7   5         18.21         33.59        16.78 o                         
  -2   7   5       2486.34       2405.91        89.07 o                         
  -1   7   5         53.41        430.80        30.21 o                         
   0   7   5      10276.01      10017.70        79.37 o                         
   1   7   5       2421.90       2064.01        31.52 o                         
   2   7   5       2750.81       2803.51        58.68 o                         
   3   7   5       1252.61       1271.91        29.65 o                         
   4   7   5       4614.85       4701.78        70.98 o                         
   5   7   5       2249.25       2368.42        44.91 o                         
   6   7   5        612.93        640.99        30.97 o                         
   7   7   5        359.39        376.11        50.58 o                         
   8   7   5         36.97         61.96        63.15 o                         
   9   7   5        280.29        163.23        58.47 o                         
  10   7   5        161.54        158.33        52.18 o                         
 -10   8   5        208.22        154.30        74.76 o                         
  -9   8   5         23.50        336.35       201.44 o                         
  -8   8   5         15.45         67.67        76.02 o                         
  -7   8   5        825.63        875.07        73.01 o                         
  -6   8   5        305.03        318.40        30.61 o                         
  -5   8   5        172.39        162.05        23.65 o                         
  -4   8   5        504.64        502.30        23.87 o                         
  -3   8   5       3180.74       3059.42        42.47 o                         
  -2   8   5          0.52         99.51        30.35 o                         
  -1   8   5        194.52        376.15        33.35 o                         
   0   8   5        146.77        146.23        18.31 o                         
   1   8   5       2232.44       2030.91        35.08 o                         
   2   8   5        362.06        310.20        30.98 o                         
   3   8   5        330.04        324.61        45.66 o                         
   4   8   5          9.59         27.71        16.52 o                         
   5   8   5         69.05         58.24        20.50 o                         
   6   8   5       1863.32       1868.55        54.16 o                         
   7   8   5          0.31         16.16        50.78 o                         
   8   8   5        283.93        286.66        81.76 o                         
   9   8   5        229.39        231.07        66.67 o                         
  -9   9   5          5.26         87.33        61.90 o                         
  -8   9   5        977.65       1349.34       266.67 o                         
  -7   9   5        121.28         64.15        63.98 o                         
  -6   9   5        143.52        180.16        29.35 o                         
  -5   9   5         35.42         39.47        21.46 o                         
  -4   9   5       3537.72       3519.69       101.61 o                         
  -3   9   5          0.50         17.70        26.90 o                         
  -2   9   5         36.82         66.54        74.01 o                         
  -1   9   5         86.52         86.45        31.42 o                         
   0   9   5       2559.25       2537.24        48.34 o                         
   1   9   5        263.15        247.28        31.73 o                         
   2   9   5        316.17        347.41       108.61 o                         
   3   9   5       1032.10       1104.68        68.24 o                         
   4   9   5       1523.43       1608.67        38.36 o                         
   5   9   5          0.23         35.03        20.92 o                         
   6   9   5        362.43        363.18        33.51 o                         
   7   9   5        535.51        515.12       104.62 o                         
   8   9   5        235.83        167.86        69.77 o                         
   9   9   5        218.86        152.38        74.80 o                         
  -9  10   5        238.04          0.00       353.70 o                         
  -8  10   5        516.90        457.93       250.36 o                         
  -7  10   5        135.16        110.15        94.84 o                         
  -6  10   5         41.24         60.57        29.99 o                         
  -5  10   5        193.67        187.10        30.61 o                         
  -4  10   5        176.78        176.30        24.06 o                         
  -3  10   5        126.80        151.72        83.02 o                         
  -2  10   5        792.43        758.18       178.11 o                         
  -1  10   5        294.06        294.99        94.31 o                         
   0  10   5        289.98        275.45        34.60 o                         
   1  10   5         35.96        101.73       107.13 o                         
   2  10   5       2073.89       2339.74       184.63 o                         
   3  10   5        628.41        578.14        47.23 o                         
   4  10   5         99.75        111.53        24.64 o                         
   5  10   5        162.02        138.62        26.14 o                         
   6  10   5        908.29       1020.13        47.26 o                         
   7  10   5         67.63          0.00        82.75 o                         
   8  10   5         44.26         86.44        78.53 o                         
  -8  11   5       1775.24       1834.93        90.66 o                         
  -7  11   5        805.65        757.81       406.14 o                         
  -6  11   5        507.00        486.02        44.58 o                         
  -5  11   5        904.22        892.12        42.18 o                         
  -4  11   5       3074.19       3128.66        63.16 o                         
  -3  11   5        584.80        437.95        93.83 o                         
  -2  11   5        410.30        447.25       116.16 o                         
  -1  11   5       1502.21       1460.26       138.24 o                         
   0  11   5       2296.63       2315.60        61.65 o                         
   1  11   5         27.07        200.80       151.01 o                         
   2  11   5         78.38        168.34       123.94 o                         
   3  11   5        986.46       1149.53        63.37 o                         
   4  11   5         25.60         57.75        28.91 o                         
   5  11   5         85.86        100.21        31.64 o                         
   6  11   5         55.19         48.99        37.47 o                         
   7  11   5        266.44        192.18        98.09 o                         
   8  11   5         61.06         38.57        81.73 o                         
  -7  12   5        155.69        193.40       126.42 o                         
  -6  12   5         22.28         36.98        45.27 o                         
  -5  12   5        121.42        162.13        61.47 o                         
  -4  12   5          1.26         10.70        31.91 o                         
  -3  12   5        237.49        106.67       100.36 o                         
  -2  12   5        237.13        149.71        60.61 o                         
  -1  12   5         95.68        189.39       154.02 o                         
   0  12   5          2.88         14.06        27.29 o                         
   1  12   5        867.76        727.04       109.36 o                         
   2  12   5        376.49        508.54        59.12 o                         
   3  12   5       1143.31       1265.20        97.07 o                         
   4  12   5          1.30         55.04        32.97 o                         
   5  12   5        505.55        512.00        42.22 o                         
   6  12   5        117.12         78.46        50.96 o                         
   7  12   5        412.90        498.65       105.61 o                         
  -6  13   5         68.23         77.18        68.24 o                         
  -5  13   5        294.54        296.41        73.49 o                         
  -4  13   5        330.01        299.48        46.58 o                         
  -3  13   5        477.23        758.45       301.79 o                         
  -2  13   5        133.91        105.98        72.15 o                         
  -1  13   5       2387.00       2044.19       254.88 o                         
   0  13   5        210.33        221.85        41.71 o                         
   1  13   5        257.94        717.24       245.34 o                         
   2  13   5         14.66          8.94        68.62 o                         
   3  13   5       1820.32       1619.86        88.73 o                         
   4  13   5        325.49        294.47        48.00 o                         
   5  13   5         35.51         43.33        36.65 o                         
   6  13   5         32.30         42.45        62.92 o                         
  -5  14   5        815.50        805.03        86.53 o                         
  -4  14   5         56.35         55.35        52.69 o                         
  -3  14   5        639.86        551.14        87.24 o                         
  -2  14   5          8.71        141.44       134.20 o                         
  -1  14   5        442.72        340.99        74.99 o                         
   0  14   5          9.43         27.70        35.08 o                         
   1  14   5        155.33        185.88        74.00 o                         
   2  14   5         91.23        107.33       111.14 o                         
   3  14   5         16.02         55.50        77.53 o                         
   4  14   5          3.00         78.17        79.28 o                         
  -3  15   5        284.19        357.21        59.44 o                         
  -2  15   5         65.79         91.30        98.70 o                         
  -1  15   5       1391.61       1429.87       385.84 o                         
   0  15   5        365.18        346.13        53.34 o                         
   1  15   5        421.77        750.73       366.52 o                         
   2  15   5          4.79         49.66       100.87 o                         
 -10   0   6       1081.48       1086.25        81.29 o                         
  -8   0   6       9124.01       9602.04       135.98 o                         
  -6   0   6       5163.14       5073.96        51.18 o                         
  -4   0   6       9349.33       9001.97        56.70 o                         
  -2   0   6      10956.29      10878.91        64.23 o                         
   0   0   6        572.46        628.17        20.57 o                         
   2   0   6         66.81          0.00        62.72 o                         
   4   0   6       9469.44       9384.78        55.70 o                         
   6   0   6         18.39         58.21        15.05 o                         
   8   0   6       4376.23       4433.75       115.41 o                         
  10   0   6         11.04         83.29        52.69 o                         
 -11   1   6         21.35         54.61        63.21 o                         
 -10   1   6          2.51        167.20        42.57 o                         
  -9   1   6          2.58        124.12        47.55 o                         
  -8   1   6        688.76        871.86        61.13 o                         
  -7   1   6         12.30         30.79        30.36 o                         
  -6   1   6        537.72        554.28        18.08 o                         
  -5   1   6        499.84        473.00        13.26 o                         
  -4   1   6       3693.22       3530.81        62.72 o                         
  -3   1   6       1422.85       1372.82        20.37 o                         
  -2   1   6       5368.26       5374.85       118.65 o                         
  -1   1   6         70.33        200.72        27.35 o                         
   0   1   6      10799.57      10442.17        64.56 o                         
   1   1   6       1192.16       1098.50        38.89 o                         
   2   1   6       3903.68       3455.49       192.43 o                         
   3   1   6       2099.94       2229.93        22.05 o                         
   4   1   6       6413.76       6327.10        33.68 o                         
   5   1   6        345.63        355.26        12.59 o                         
   6   1   6        164.96        157.20        21.33 o                         
   7   1   6         45.08         19.68        40.21 o                         
   8   1   6       1027.44       1061.23        51.06 o                         
   9   1   6         23.38        276.94        78.50 o                         
  10   1   6        102.83        281.41        62.95 o                         
  11   1   6          9.29        473.00        89.32 o                         
 -11   2   6         85.23        127.35        65.30 o                         
 -10   2   6         31.81        278.05       109.11 o                         
  -9   2   6        393.58        748.62        68.22 o                         
  -8   2   6       4189.17       4495.76        90.32 o                         
  -7   2   6        200.15         96.44        47.67 o                         
  -6   2   6       2418.03       2507.52        49.17 o                         
  -5   2   6       1487.50       1527.64        21.46 o                         
  -4   2   6       6054.87       6193.60        35.86 o                         
  -3   2   6        965.63        928.77        17.43 o                         
  -2   2   6       6515.63       6336.38       187.89 o                         
  -1   2   6       1013.86        886.46        26.85 o                         
   0   2   6        518.82        458.67        14.02 o                         
   1   2   6        155.68        300.06        19.07 o                         
   2   2   6      11034.40      11232.61       235.06 o                         
   3   2   6          0.83         13.82        10.78 o                         
   4   2   6        487.59        502.45        14.70 o                         
   5   2   6        195.37        220.16        15.30 o                         
   6   2   6       3040.55       3146.90        32.04 o                         
   7   2   6          4.87          0.60        35.18 o                         
   8   2   6        515.04        539.11        51.91 o                         
   9   2   6          5.28         43.90        53.44 o                         
  10   2   6        441.15        304.22        99.33 o                         
  11   2   6        162.22        229.61       201.19 o                         
 -11   3   6         32.39        144.32        65.63 o                         
 -10   3   6          3.11         60.50        60.21 o                         
  -9   3   6         82.72         81.90        47.02 o                         
  -8   3   6          9.86        177.04        79.78 o                         
  -7   3   6        600.54        612.73        40.86 o                         
  -6   3   6        151.00        124.97        15.36 o                         
  -5   3   6       1843.38       1837.81        32.87 o                         
  -4   3   6         26.19         35.09         9.27 o                         
  -3   3   6       1035.28        991.93        18.86 o                         
  -2   3   6        317.01        362.57        87.31 o                         
  -1   3   6        909.62        905.49        69.75 o                         
   0   3   6       5428.36       5447.20        47.56 o                         
   1   3   6        315.73        388.78        35.38 o                         
   2   3   6        218.08        165.01        63.22 o                         
   3   3   6         16.30          9.62        10.93 o                         
   4   3   6       3549.75       3375.08        47.42 o                         
   5   3   6       3375.57       3309.31        31.45 o                         
   6   3   6       1277.07       1269.64        25.00 o                         
   7   3   6       1647.79       1777.92        63.15 o                         
   8   3   6       1557.91       1530.32        64.48 o                         
   9   3   6       2114.89       1934.58       186.13 o                         
  10   3   6         21.72         46.15        41.90 o                         
  11   3   6        546.63        685.36        92.02 o                         
 -11   4   6         40.47         45.76        59.35 o                         
 -10   4   6          6.72        193.21        54.75 o                         
  -9   4   6         40.43        239.22        58.31 o                         
  -8   4   6       2371.12       2444.31        65.48 o                         
  -7   4   6         72.76         87.39        36.72 o                         
  -6   4   6        178.35        177.36        16.07 o                         
  -5   4   6       1382.68       1395.54        23.39 o                         
  -4   4   6        954.62        912.86        19.57 o                         
  -3   4   6       1100.02       1071.19        34.87 o                         
  -2   4   6       1574.28       1575.45        57.45 o                         
  -1   4   6       9152.52      10119.15       363.49 o                         
   0   4   6         67.41         94.25         9.92 o                         
   1   4   6      14135.30      13502.46       233.07 o                         
   2   4   6       1569.84       1382.05        75.27 o                         
   3   4   6       8465.64       8586.41       117.92 o                         
   4   4   6       3242.32       3473.00        29.59 o                         
   5   4   6       2740.37       2713.22        36.13 o                         
   6   4   6         53.84         57.77        17.81 o                         
   7   4   6         43.42          0.00        40.86 o                         
   8   4   6       2927.44       2753.00        68.97 o                         
   9   4   6         61.59        112.06        68.49 o                         
  10   4   6          1.29         14.46        43.02 o                         
 -10   5   6          6.69         41.05        44.24 o                         
  -9   5   6         11.84        236.88        66.21 o                         
  -8   5   6        231.74         91.53        47.84 o                         
  -7   5   6         85.96         89.34        41.68 o                         
  -6   5   6        119.76        164.07        18.96 o                         
  -5   5   6          1.11         15.00        12.29 o                         
  -4   5   6       1857.67       1783.17        30.83 o                         
  -3   5   6        347.16        387.87        21.70 o                         
  -2   5   6        399.68        369.48        48.17 o                         
  -1   5   6        313.76        572.51        32.76 o                         
   0   5   6       2452.67       2416.23        29.90 o                         
   1   5   6       4163.09       3678.79        34.06 o                         
   2   5   6        859.85        832.80        26.02 o                         
   3   5   6        952.96        786.40        23.61 o                         
   4   5   6       2915.46       3067.62        40.39 o                         
   5   5   6       5475.06       5492.62        71.25 o                         
   6   5   6         19.33         36.24        17.18 o                         
   7   5   6       1135.77       1171.89       147.00 o                         
   8   5   6        356.54        417.69        59.20 o                         
   9   5   6        997.42        981.07        66.49 o                         
  10   5   6         65.61         53.48        51.44 o                         
 -10   6   6        189.65        687.22       165.06 o                         
  -9   6   6       2032.71       2179.74        80.27 o                         
  -8   6   6        371.77        521.25       206.71 o                         
  -7   6   6        563.89        638.48       110.64 o                         
  -6   6   6         14.91         56.89        20.86 o                         
  -5   6   6       2306.04       2437.97        35.41 o                         
  -4   6   6       1105.58       1158.32        35.38 o                         
  -3   6   6        284.16        274.87        20.25 o                         
  -2   6   6       2307.85       2616.79       369.26 o                         
  -1   6   6       1103.49        886.78        22.36 o                         
   0   6   6        981.88        952.36        23.06 o                         
   1   6   6          3.97        155.74        27.10 o                         
   2   6   6       4715.87       4451.27       432.73 o                         
   3   6   6         83.16         90.96        18.17 o                         
   4   6   6         40.14         36.01        13.82 o                         
   5   6   6         46.16         47.00        15.91 o                         
   6   6   6       2557.61       2717.12        54.42 o                         
   7   6   6       1383.48       1344.23        60.36 o                         
   8   6   6        267.50        280.95        63.69 o                         
   9   6   6        223.25        123.22       104.12 o                         
  10   6   6         63.93        140.62        54.36 o                         
 -10   7   6         29.09         59.34        52.54 o                         
  -9   7   6          0.89         78.70        57.44 o                         
  -8   7   6        332.79        294.69        62.15 o                         
  -7   7   6          1.58          0.00        48.62 o                         
  -6   7   6       1523.72       1461.84        71.00 o                         
  -5   7   6        371.11        376.31        25.87 o                         
  -4   7   6       1603.06       1554.65        32.19 o                         
  -3   7   6       1809.21       1827.96        36.62 o                         
  -2   7   6       4354.43       4377.89       281.47 o                         
  -1   7   6         54.62        808.82       192.91 o                         
   0   7   6        260.11        241.60        16.07 o                         
   1   7   6       4629.35       3914.87       184.40 o                         
   2   7   6        886.77       1084.02       301.52 o                         
   3   7   6       1862.58       1706.93        62.47 o                         
   4   7   6        418.99        438.31        21.93 o                         
   5   7   6       4146.65       4183.74        58.19 o                         
   6   7   6        257.02        243.13        26.36 o                         
   7   7   6        165.81        131.69        87.56 o                         
   8   7   6        826.04       1149.20       137.96 o                         
   9   7   6       1188.47       1201.90       187.14 o                         
  10   7   6        504.21        872.89        77.45 o                         
  -9   8   6        488.22        552.83        83.80 o                         
  -8   8   6          0.05          0.27        61.45 o                         
  -7   8   6         46.37         91.41        54.61 o                         
  -6   8   6        378.01        398.67        34.33 o                         
  -5   8   6       2788.31       2788.65        48.57 o                         
  -4   8   6         58.91         51.31        17.72 o                         
  -3   8   6        970.85        954.90        37.36 o                         
  -2   8   6          1.05        138.47       125.19 o                         
  -1   8   6       3704.65       3442.36        68.24 o                         
   0   8   6         55.33         75.24        15.69 o                         
   1   8   6       1698.71       1918.84        52.07 o                         
   2   8   6       1388.18       1339.66       111.37 o                         
   3   8   6        836.59        760.78        38.11 o                         
   4   8   6          1.21          6.95        16.86 o                         
   5   8   6        755.77        743.85        34.37 o                         
   6   8   6       1090.40       1156.01        46.93 o                         
   7   8   6          8.00          9.01        53.07 o                         
   8   8   6         13.53         80.02        77.27 o                         
   9   8   6         18.94         76.08        64.37 o                         
  -9   9   6         66.42        132.52        87.81 o                         
  -8   9   6         78.11        245.65       139.47 o                         
  -7   9   6         59.53         56.81        65.10 o                         
  -6   9   6         98.67        137.24        35.12 o                         
  -5   9   6         44.83         49.42        24.84 o                         
  -4   9   6          1.76         16.65        18.91 o                         
  -3   9   6        644.01        792.78        44.04 o                         
  -2   9   6        486.08        584.47        41.21 o                         
  -1   9   6        733.76        984.69       215.51 o                         
   0   9   6        210.87        246.61        23.02 o                         
   1   9   6       3534.61       3345.32       169.58 o                         
   2   9   6        668.58        548.96        98.85 o                         
   3   9   6        120.37         70.24        41.14 o                         
   4   9   6          0.38         30.26        19.99 o                         
   5   9   6       2605.35       2849.57        89.07 o                         
   6   9   6          3.67         35.96        28.88 o                         
   7   9   6        442.19        302.13        67.89 o                         
   8   9   6          2.65         59.94        73.90 o                         
   9   9   6       1353.33       1483.17        85.57 o                         
  -8  10   6        127.94         53.84        72.65 o                         
  -7  10   6       1139.57       1357.65        82.85 o                         
  -6  10   6        490.76        441.26        40.83 o                         
  -5  10   6       3646.07       3680.15        65.40 o                         
  -4  10   6          3.53         22.29        22.88 o                         
  -3  10   6        465.44        468.49        46.39 o                         
  -2  10   6         27.47         93.23        42.54 o                         
  -1  10   6        365.14        314.23        61.69 o                         
   0  10   6         15.25         16.79        22.88 o                         
   1  10   6        112.20        173.48        37.85 o                         
   2  10   6        159.96         94.90        78.28 o                         
   3  10   6        469.73        375.78        49.93 o                         
   4  10   6          3.85         15.24        26.64 o                         
   5  10   6        289.11        281.22        31.91 o                         
   6  10   6        111.20         85.26        39.58 o                         
   7  10   6        862.46        825.69        75.13 o                         
   8  10   6        152.33         27.27        83.37 o                         
  -8  11   6          3.86         61.12        78.10 o                         
  -7  11   6        250.72        340.63        96.81 o                         
  -6  11   6        256.47        267.20        49.85 o                         
  -5  11   6        853.24        838.66        73.74 o                         
  -4  11   6          8.02          8.56        25.97 o                         
  -3  11   6       2890.96       2864.92        72.76 o                         
  -2  11   6       2541.50       2631.16       462.84 o                         
  -1  11   6       1938.92       2401.92       178.61 o                         
   0  11   6        613.07        573.13        42.47 o                         
   1  11   6       3868.89       3484.68       150.28 o                         
   2  11   6       1243.40       1506.83       398.64 o                         
   3  11   6        383.87        516.29       141.00 o                         
   4  11   6         56.16         36.82        28.35 o                         
   5  11   6       1100.37       1197.60       143.73 o                         
   6  11   6        317.84        355.15        52.85 o                         
   7  11   6         28.40         38.74        94.98 o                         
  -7  12   6        397.09        353.91       104.12 o                         
  -6  12   6       1447.36       1405.26        71.82 o                         
  -5  12   6       1189.19       1214.22        67.97 o                         
  -4  12   6        339.81        306.16        40.72 o                         
  -3  12   6        269.74        241.96        64.36 o                         
  -2  12   6        927.45        759.47       102.84 o                         
  -1  12   6        630.01        738.62        54.80 o                         
   0  12   6         30.53         58.43        30.36 o                         
   1  12   6         34.16          5.00        53.86 o                         
   2  12   6          3.12        177.56       120.90 o                         
   3  12   6          0.44         15.97        56.91 o                         
   4  12   6         27.61         34.59        37.28 o                         
   5  12   6         41.05         33.96        35.08 o                         
   6  12   6        378.07        313.26        54.91 o                         
   7  12   6         79.60        187.95        95.59 o                         
  -6  13   6         90.59         94.13        63.76 o                         
  -5  13   6         18.49         18.61        39.21 o                         
  -4  13   6         85.72        108.31        43.70 o                         
  -3  13   6         89.06        174.37        80.05 o                         
  -2  13   6        582.11        963.76       328.89 o                         
  -1  13   6         31.23        425.59        94.84 o                         
   0  13   6          2.90         10.03        29.93 o                         
   1  13   6        278.74         47.87        60.64 o                         
   2  13   6       1146.43       1228.38       332.15 o                         
   3  13   6         48.73          0.00        74.38 o                         
   4  13   6        505.85        455.91        51.55 o                         
   5  13   6        502.32        485.83        51.18 o                         
  -4  14   6         46.49         47.28        48.38 o                         
  -3  14   6          4.19         40.96        82.84 o                         
  -2  14   6       1161.48        989.01       105.38 o                         
  -1  14   6         23.87        125.47        64.58 o                         
   0  14   6        863.62        869.19        66.21 o                         
   1  14   6         12.04         26.93        66.36 o                         
   2  14   6       1363.81       1510.92       102.79 o                         
   3  14   6         16.29         54.17        81.98 o                         
   4  14   6        676.69        623.17        67.78 o                         
  -2  15   6        142.53        336.06       137.46 o                         
  -1  15   6        355.53        176.99        82.89 o                         
   0  15   6         29.46         55.56        40.73 o                         
   1  15   6        401.73        499.83        83.73 o                         
   2  15   6        713.25        411.60       142.76 o                         
 -11   0   7        371.70        239.85        99.85 o                         
  -9   0   7       1902.81       1576.93        94.33 o                         
  -7   0   7       7219.21       7389.41        94.33 o                         
  -5   0   7       8318.38       8603.61        58.21 o                         
  -3   0   7      27366.58      27523.69       128.45 o                         
  -1   0   7      17427.95      18656.20       181.64 o                         
   1   0   7      23810.53      22438.69       189.67 o                         
   3   0   7       2374.71       2341.04        58.71 o                         
   5   0   7        837.13        921.66        24.09 o                         
   7   0   7        148.51         24.09        52.69 o                         
   9   0   7        239.03        308.04        86.81 o                         
  11   0   7         15.44         60.21       101.86 o                         
 -11   1   7       1239.61        955.40        94.08 o                         
 -10   1   7        137.79         60.40        55.70 o                         
  -9   1   7        583.43        348.99        56.22 o                         
  -8   1   7          3.37        121.53        53.44 o                         
  -7   1   7       5833.59       5987.61       100.36 o                         
  -6   1   7        647.77        613.68        19.16 o                         
  -5   1   7         98.85         88.55        10.63 o                         
  -4   1   7       1173.61       1199.11        17.85 o                         
  -3   1   7       6557.26       6535.86        49.68 o                         
  -2   1   7        201.74        221.37        21.58 o                         
  -1   1   7       5829.09       5233.35       168.57 o                         
   0   1   7        513.43        515.55        13.52 o                         
   1   1   7         15.60        899.89       214.99 o                         
   2   1   7        856.51        891.76        50.18 o                         
   3   1   7      11610.93      11887.29        58.01 o                         
   4   1   7        347.48        358.64        18.82 o                         
   5   1   7       1999.04       1969.25        24.10 o                         
   6   1   7        343.71        342.78        17.64 o                         
   7   1   7       2416.31       2722.74        53.19 o                         
   8   1   7         78.88          0.44        71.85 o                         
   9   1   7       1085.24       1007.00       157.06 o                         
  10   1   7         20.98         13.97        45.41 o                         
  11   1   7         97.12        195.15       197.67 o                         
 -11   2   7        233.88        189.75       174.09 o                         
 -10   2   7        304.58        474.98       106.88 o                         
  -9   2   7         90.06         53.41        49.06 o                         
  -8   2   7        532.66        568.88        57.96 o                         
  -7   2   7        315.50        326.90        40.70 o                         
  -6   2   7        249.27        249.83        15.95 o                         
  -5   2   7        463.75        459.24        15.31 o                         
  -4   2   7       1020.66       1030.09        18.50 o                         
  -3   2   7       9762.31       9603.20       154.55 o                         
  -2   2   7        591.64        619.05        23.15 o                         
  -1   2   7       5059.79       6517.92       614.12 o                         
   0   2   7       4710.90       5054.92        43.42 o                         
   1   2   7      14125.21      12295.46       441.54 o                         
   2   2   7        364.13        416.03        30.61 o                         
   3   2   7       4328.11       4185.05        42.67 o                         
   4   2   7        559.17        614.48        15.64 o                         
   5   2   7       3563.63       3607.20        34.12 o                         
   6   2   7         69.78         78.99        15.08 o                         
   7   2   7        666.74        539.61        43.88 o                         
   8   2   7        195.82         28.98        58.23 o                         
   9   2   7         41.85         16.13        53.89 o                         
  10   2   7          2.16          9.76        45.06 o                         
  11   2   7        254.50        256.04        81.49 o                         
 -11   3   7        968.68        949.22        90.73 o                         
 -10   3   7          2.12          3.42        39.16 o                         
  -9   3   7         84.14        552.84       179.39 o                         
  -8   3   7        103.18        392.20        55.30 o                         
  -7   3   7       5872.45       5906.80        72.37 o                         
  -6   3   7        246.74        256.37        17.85 o                         
  -5   3   7        417.05        426.01        19.32 o                         
  -4   3   7        276.32        302.53        13.05 o                         
  -3   3   7       7688.74       7622.20        86.05 o                         
  -2   3   7       1882.59       1929.49        27.37 o                         
  -1   3   7       1280.52       1763.52        64.95 o                         
   0   3   7       3002.51       2961.61        35.05 o                         
   1   3   7       3650.75       3565.66        34.88 o                         
   2   3   7       1394.17       1377.62        26.52 o                         
   3   3   7        845.08        871.10        36.13 o                         
   4   3   7        556.99        540.91        25.59 o                         
   5   3   7        157.81        167.91        13.61 o                         
   6   3   7          1.44         22.91        14.07 o                         
   7   3   7       1173.73       1271.33        47.65 o                         
   8   3   7          6.38        138.01       132.44 o                         
   9   3   7       1440.19       1386.07       120.40 o                         
  10   3   7        554.89        366.06       146.49 o                         
 -10   4   7          4.31          0.00        45.33 o                         
  -9   4   7        295.25        366.22       117.14 o                         
  -8   4   7         21.65        507.16        66.92 o                         
  -7   4   7       1478.03       1566.30        48.24 o                         
  -6   4   7        276.43        232.52        24.06 o                         
  -5   4   7       1357.08       1307.04        24.86 o                         
  -4   4   7          9.31         24.99        10.63 o                         
  -3   4   7       6118.04       5916.73       159.04 o                         
  -2   4   7       1077.42       1117.52        48.42 o                         
  -1   4   7        685.56       1263.86       140.22 o                         
   0   4   7        292.55        221.58        14.59 o                         
   1   4   7       5637.91       5188.13        90.80 o                         
   2   4   7         82.19         73.64        59.71 o                         
   3   4   7        818.61        892.93        34.62 o                         
   4   4   7       5642.18       5809.75        54.42 o                         
   5   4   7       1347.39       1449.99        27.41 o                         
   6   4   7       1608.51       1568.89        32.77 o                         
   7   4   7        258.34        268.52        46.78 o                         
   8   4   7       1548.66       1737.47        65.62 o                         
   9   4   7         24.47         46.57        53.64 o                         
  10   4   7        555.86        287.49       100.08 o                         
 -10   5   7        511.47        563.84        80.28 o                         
  -9   5   7         87.18        262.44        99.83 o                         
  -8   5   7          9.95          0.00        58.35 o                         
  -7   5   7       1391.32       1600.42       120.43 o                         
  -6   5   7        712.38        725.33        28.19 o                         
  -5   5   7       1263.03       1246.98        27.57 o                         
  -4   5   7          5.75         29.18        12.41 o                         
  -3   5   7       1309.22       1351.15        31.22 o                         
  -2   5   7          5.13         19.82        19.78 o                         
  -1   5   7       3274.90       3039.72       105.87 o                         
   0   5   7        116.46        129.18        11.53 o                         
   1   5   7          3.86        180.49        26.08 o                         
   2   5   7         17.05         28.18        25.09 o                         
   3   5   7       1914.84       1892.77        40.39 o                         
   4   5   7          3.40         23.87        13.14 o                         
   5   5   7         38.07         25.66        14.57 o                         
   6   5   7        863.67        958.38        33.48 o                         
   7   5   7        148.30        154.32        53.98 o                         
   8   5   7        169.49        173.14        78.36 o                         
   9   5   7         65.67        623.22       329.37 o                         
  10   5   7        726.02        452.56        55.17 o                         
 -10   6   7        185.49        131.08        98.10 o                         
  -9   6   7         76.33        224.92        57.36 o                         
  -8   6   7        909.68        977.36        64.21 o                         
  -7   6   7          8.33         76.30        54.42 o                         
  -6   6   7        879.62        916.76        35.85 o                         
  -5   6   7        142.01         97.55        19.50 o                         
  -4   6   7       5592.91       5369.39       147.00 o                         
  -3   6   7         45.97         74.05        24.84 o                         
  -2   6   7        772.39        768.88        34.35 o                         
  -1   6   7        331.85        386.68        75.77 o                         
   0   6   7       5315.25       5323.33        51.94 o                         
   1   6   7        794.84        727.18        66.96 o                         
   2   6   7        206.22        250.96        28.09 o                         
   3   6   7         39.42         42.16        38.14 o                         
   4   6   7       1809.28       1974.49        33.49 o                         
   5   6   7        750.39        861.70        34.62 o                         
   6   6   7         21.19         39.65        22.79 o                         
   7   6   7        277.38        268.05        66.71 o                         
   8   6   7        399.70        454.76        60.66 o                         
   9   6   7        111.54        113.03       107.13 o                         
  10   6   7          2.26          0.00        50.58 o                         
 -10   7   7       1688.44       1383.09       103.11 o                         
  -9   7   7        593.56        936.54       278.96 o                         
  -8   7   7        744.29        551.20       134.23 o                         
  -7   7   7        134.32        117.97       112.90 o                         
  -6   7   7       1233.03       1357.81        42.89 o                         
  -5   7   7        574.88        639.44        31.75 o                         
  -4   7   7        190.57        199.65        19.57 o                         
  -3   7   7       2619.63       2758.13        50.65 o                         
  -2   7   7        994.74        934.39        32.50 o                         
  -1   7   7        645.51       1415.60        48.22 o                         
   0   7   7         95.41        134.52        17.54 o                         
   1   7   7       5516.75       4531.31        69.75 o                         
   2   7   7         86.84        203.55        33.00 o                         
   3   7   7        476.77        407.56        33.00 o                         
   4   7   7         15.78         28.11        18.20 o                         
   5   7   7        561.31        598.31        31.42 o                         
   6   7   7        871.04        997.46        41.35 o                         
   7   7   7         56.10        105.79       119.92 o                         
   8   7   7        230.14        156.99        63.20 o                         
   9   7   7        236.81        296.39       119.15 o                         
  -9   8   7        108.05         56.09        62.29 o                         
  -8   8   7        168.67        163.58       107.61 o                         
  -7   8   7          9.88         95.93        55.88 o                         
  -6   8   7          9.70          8.23        27.14 o                         
  -5   8   7        150.85        168.20        25.54 o                         
  -4   8   7       1147.93       1251.90        46.39 o                         
  -3   8   7          6.50         21.55        29.29 o                         
  -2   8   7        124.85        172.01        96.82 o                         
  -1   8   7        136.17        336.42        32.76 o                         
   0   8   7       5995.25       5809.89        76.24 o                         
   1   8   7        717.95        524.20        33.67 o                         
   2   8   7        609.41        571.79        75.52 o                         
   3   8   7         19.60         37.08        31.64 o                         
   4   8   7       4481.40       4515.01        55.93 o                         
   5   8   7       1194.57       1230.21        41.28 o                         
   6   8   7        687.86        663.65        64.23 o                         
   7   8   7         34.57        112.42        62.15 o                         
   8   8   7        865.28        838.72       101.84 o                         
   9   8   7        253.12        434.73        68.95 o                         
  -9   9   7        735.38        687.47        81.89 o                         
  -8   9   7         77.95         20.68        72.30 o                         
  -7   9   7         73.89        168.59        67.89 o                         
  -6   9   7       1414.93       1439.18        51.96 o                         
  -5   9   7       1481.59       1456.77        47.70 o                         
  -4   9   7        282.92        216.85        23.99 o                         
  -3   9   7         99.54         83.48        42.40 o                         
  -2   9   7        581.78        666.48        42.91 o                         
  -1   9   7       1750.30       1460.77       108.38 o                         
   0   9   7         47.78         49.55        22.34 o                         
   1   9   7          0.98        365.10       143.48 o                         
   2   9   7        343.30        244.05        43.02 o                         
   3   9   7          3.58         23.44        40.80 o                         
   4   9   7        487.23        425.47        27.96 o                         
   5   9   7          0.51         23.78        25.89 o                         
   6   9   7        883.98       1057.29        51.00 o                         
   7   9   7         67.49          4.33        59.99 o                         
   8   9   7        128.89        146.34       139.72 o                         
  -8  10   7       1160.02       1345.92        82.49 o                         
  -7  10   7          3.93         80.09        69.48 o                         
  -6  10   7       1126.75       1165.29       109.61 o                         
  -5  10   7          4.03         34.69        29.79 o                         
  -4  10   7       5861.56       5829.66       171.08 o                         
  -3  10   7         76.50        129.32        57.11 o                         
  -2  10   7       2008.03       2058.87       266.92 o                         
  -1  10   7       1836.54       1645.03        60.21 o                         
   0  10   7       6476.97       6462.11        93.28 o                         
   1  10   7        215.79        413.47        53.49 o                         
   2  10   7        573.05        485.39       182.87 o                         
   3  10   7       1395.71       1396.24       153.54 o                         
   4  10   7       1816.80       1870.04        90.29 o                         
   5  10   7         10.96         46.06        31.59 o                         
   6  10   7        117.10        138.11        45.14 o                         
   7  10   7        289.14        271.38       218.75 o                         
   8  10   7          2.35          0.00        79.30 o                         
  -7  11   7          3.68         81.70        96.18 o                         
  -6  11   7        723.76        689.52        59.61 o                         
  -5  11   7        401.43        414.81        72.26 o                         
  -4  11   7         14.39         30.59        28.56 o                         
  -3  11   7         67.95        221.72        77.00 o                         
  -2  11   7         69.71         79.42        90.32 o                         
  -1  11   7          0.79        177.79       146.24 o                         
   0  11   7       1091.17       1136.73        52.78 o                         
   1  11   7        186.59         82.41        84.30 o                         
   2  11   7       1310.49       1368.65        66.99 o                         
   3  11   7        507.70        449.75        58.20 o                         
   4  11   7       1005.74        949.40        51.89 o                         
   5  11   7        215.08        212.28        39.42 o                         
   6  11   7       1672.10       1740.11       116.39 o                         
   7  11   7        292.58        514.07        97.61 o                         
  -6  12   7         29.23         37.87        51.64 o                         
  -5  12   7        630.62        662.09        82.52 o                         
  -4  12   7       1682.41       1612.60       137.46 o                         
  -3  12   7        584.92        633.90        81.74 o                         
  -2  12   7        315.07        269.93        62.29 o                         
  -1  12   7        702.21        605.90        90.07 o                         
   0  12   7       2561.19       2584.57        79.04 o                         
   1  12   7         33.21         81.60        79.78 o                         
   2  12   7        136.23        240.55        61.94 o                         
   3  12   7        760.51        859.09        81.73 o                         
   4  12   7        900.43        908.15        52.57 o                         
   5  12   7        161.12        172.99        40.27 o                         
   6  12   7          1.44         36.90        48.61 o                         
  -5  13   7        198.80        217.98        44.79 o                         
  -4  13   7        212.13        191.26        88.04 o                         
  -3  13   7         39.06          5.48        80.75 o                         
  -2  13   7        387.39        193.48        74.50 o                         
  -1  13   7         15.69         50.73        53.94 o                         
   0  13   7         46.27         56.71        34.39 o                         
   1  13   7         11.53          0.79        53.35 o                         
   2  13   7          7.77         91.48       108.38 o                         
   3  13   7         10.46         41.34        74.83 o                         
   4  13   7         14.00         37.63        49.22 o                         
   5  13   7          1.81         51.16        38.02 o                         
  -4  14   7        215.35        194.94        49.32 o                         
  -3  14   7          5.26         21.09        91.71 o                         
  -2  14   7          9.04        122.14        81.01 o                         
  -1  14   7        218.75        185.27        71.48 o                         
   0  14   7        660.79        617.47        59.65 o                         
   1  14   7         51.67         92.22        93.83 o                         
   2  14   7          8.96          0.00        82.82 o                         
   3  14   7       1112.58       1334.71       104.21 o                         
  -1  15   7         81.85        223.29        96.84 o                         
   0  15   7        100.05        114.80        48.59 o                         
 -10   0   8        608.91        384.31        76.27 o                         
  -8   0   8        359.94        509.75        76.77 o                         
  -6   0   8         63.45         60.71        20.07 o                         
  -4   0   8        145.67        157.56        15.56 o                         
  -2   0   8       6958.29       7033.70        80.79 o                         
   0   0   8      11690.05      11481.50       120.43 o                         
   2   0   8       6721.63       6407.53        79.28 o                         
   4   0   8       5159.10       5024.29        46.16 o                         
   6   0   8       4679.29       4908.88        66.23 o                         
   8   0   8        896.96        905.10        80.28 o                         
  10   0   8         29.46         17.56        61.72 o                         
 -11   1   8        293.51        315.87       169.07 o                         
 -10   1   8         53.40         47.73        47.92 o                         
  -9   1   8        585.12        862.73       175.60 o                         
  -8   1   8       4141.25       4375.17       165.56 o                         
  -7   1   8        404.63        429.48        50.37 o                         
  -6   1   8        768.68        763.78        22.67 o                         
  -5   1   8        127.48        133.17        11.85 o                         
  -4   1   8       7586.38       7662.71        43.40 o                         
  -3   1   8        808.55        830.82        18.56 o                         
  -2   1   8       4473.36       4268.57       472.12 o                         
  -1   1   8       1994.31       2007.35       140.50 o                         
   0   1   8       2184.27       2017.45        24.87 o                         
   1   1   8       1015.23       1138.34       155.02 o                         
   2   1   8       5817.97       5865.27       514.02 o                         
   3   1   8        183.89        157.42        14.30 o                         
   4   1   8        895.20       1004.91        18.08 o                         
   5   1   8        178.70        201.59        13.22 o                         
   6   1   8        395.39        457.61        21.41 o                         
   7   1   8          2.33         21.32        38.69 o                         
   8   1   8       2947.17       2972.95       186.41 o                         
   9   1   8         49.37         58.45        62.26 o                         
  10   1   8          1.39         35.88        51.09 o                         
 -11   2   8        179.18        241.05        61.50 o                         
 -10   2   8        101.78         76.38        45.51 o                         
  -9   2   8         98.08        210.64        57.18 o                         
  -8   2   8       1717.80       1964.89        68.24 o                         
  -7   2   8        246.74        408.08       101.11 o                         
  -6   2   8        771.02        806.41        25.32 o                         
  -5   2   8        257.97        269.11        15.79 o                         
  -4   2   8        405.24        432.76        15.00 o                         
  -3   2   8        212.30        244.50        16.23 o                         
  -2   2   8         47.88        305.56       206.96 o                         
  -1   2   8        535.29        418.40        30.86 o                         
   0   2   8        557.64        535.40        15.55 o                         
   1   2   8         38.96        113.55        21.58 o                         
   2   2   8       6961.88       6763.71       157.03 o                         
   3   2   8        260.01        301.02        19.33 o                         
   4   2   8       6694.79       6706.71        39.82 o                         
   5   2   8        187.78        199.23        14.70 o                         
   6   2   8       3854.02       3908.98        47.40 o                         
   7   2   8          6.24         56.54        57.72 o                         
   8   2   8       2371.08       2574.15        75.74 o                         
   9   2   8          6.34          0.00        64.27 o                         
  10   2   8       1405.91       1139.43       124.69 o                         
 -10   3   8        252.28        659.91       204.45 o                         
  -9   3   8         53.96        327.81        63.46 o                         
  -8   3   8       1951.73       2055.26       122.94 o                         
  -7   3   8         71.38         56.34        44.84 o                         
  -6   3   8         84.02         94.66        17.93 o                         
  -5   3   8         13.52         27.76        12.86 o                         
  -4   3   8       5673.40       5662.91        38.91 o                         
  -3   3   8        278.81        328.76        20.70 o                         
  -2   3   8       5926.74       5683.51        73.26 o                         
  -1   3   8        221.69        223.21        30.61 o                         
   0   3   8       2638.59       2554.49        32.10 o                         
   1   3   8         23.70         55.92        17.18 o                         
   2   3   8       4748.45       4690.79        51.77 o                         
   3   3   8        583.53        547.42        22.00 o                         
   4   3   8          3.00         21.66        17.31 o                         
   5   3   8        294.23        306.42        17.18 o                         
   6   3   8       2832.46       2986.77        42.75 o                         
   7   3   8         91.21          0.28        51.60 o                         
   8   3   8        702.03        791.70       137.46 o                         
   9   3   8         21.00        138.25        63.48 o                         
  10   3   8         92.32         27.97        46.77 o                         
 -10   4   8         20.80        372.91       164.56 o                         
  -9   4   8          6.11         45.16        54.06 o                         
  -8   4   8         10.77         12.45        62.57 o                         
  -7   4   8        269.23        259.48        46.27 o                         
  -6   4   8        191.94        231.72        22.63 o                         
  -5   4   8        395.00        394.01        19.86 o                         
  -4   4   8        736.88        821.65        23.58 o                         
  -3   4   8         89.23         82.75        17.43 o                         
  -2   4   8       1147.92       1284.03        62.20 o                         
  -1   4   8        152.75        201.66        34.87 o                         
   0   4   8       2150.96       2079.08        32.41 o                         
   1   4   8        247.66        241.46        47.64 o                         
   2   4   8       1319.70       1190.99        66.96 o                         
   3   4   8        111.33        112.48        16.63 o                         
   4   4   8        830.36        848.30        25.37 o                         
   5   4   8        670.59        705.27        25.84 o                         
   6   4   8        288.57        271.60        24.64 o                         
   7   4   8         55.77         25.52        46.71 o                         
   8   4   8        113.44        257.14       127.68 o                         
   9   4   8       1892.35       1961.90       199.46 o                         
  10   4   8        149.25        222.62       193.41 o                         
 -10   5   8         80.58        402.33        76.02 o                         
  -9   5   8       1720.53       1461.95       263.41 o                         
  -8   5   8       2870.70       2994.71        78.13 o                         
  -7   5   8        881.52        915.02        58.82 o                         
  -6   5   8        310.48        242.61        26.81 o                         
  -5   5   8       3506.59       3473.14        46.41 o                         
  -4   5   8       2224.18       2232.94        43.13 o                         
  -3   5   8        748.63        717.66        28.60 o                         
  -2   5   8        226.13        267.16        27.50 o                         
  -1   5   8       2997.80       2871.60        31.88 o                         
   0   5   8         21.46         23.30        10.63 o                         
   1   5   8         51.15        352.25        54.44 o                         
   2   5   8        598.08        585.67        26.25 o                         
   3   5   8        417.68        391.22        24.34 o                         
   4   5   8       1724.33       1782.26        54.17 o                         
   5   5   8         91.13         84.68        18.27 o                         
   6   5   8         81.30        131.79        26.13 o                         
   7   5   8        120.27        107.63        98.35 o                         
   8   5   8        872.44        916.88        72.26 o                         
   9   5   8         30.30        280.72       141.73 o                         
  10   5   8        178.51        210.65       164.31 o                         
 -10   6   8         16.45         73.73        51.84 o                         
  -9   6   8        343.58        371.90       103.34 o                         
  -8   6   8        153.16        143.58        62.97 o                         
  -7   6   8        141.91        115.91        55.81 o                         
  -6   6   8        133.27        122.06        26.25 o                         
  -5   6   8        939.47        851.27        41.15 o                         
  -4   6   8        180.48        187.63        18.05 o                         
  -3   6   8        919.20        916.98        41.65 o                         
  -2   6   8        266.75        253.84        40.12 o                         
  -1   6   8       2221.90       2151.37        53.69 o                         
   0   6   8        709.73        729.25        22.36 o                         
   1   6   8       2505.96       2356.37        72.51 o                         
   2   6   8         45.74         63.19        50.18 o                         
   3   6   8         83.07         66.79        28.68 o                         
   4   6   8         72.53         65.88        17.92 o                         
   5   6   8       1066.61       1196.92        69.22 o                         
   6   6   8        378.05        405.19        33.77 o                         
   7   6   8         17.69          0.00        69.07 o                         
   8   6   8        162.23        165.61        67.74 o                         
   9   6   8        321.65        142.94        67.58 o                         
  -9   7   8       1087.83        986.96        70.79 o                         
  -8   7   8         71.26        186.93       134.70 o                         
  -7   7   8        625.06        700.82       159.79 o                         
  -6   7   8       1315.82       1290.89        47.89 o                         
  -5   7   8       3478.46       3557.14        56.79 o                         
  -4   7   8        273.80        249.96        22.41 o                         
  -3   7   8        441.89        428.11        42.15 o                         
  -2   7   8        796.30        667.57        43.15 o                         
  -1   7   8       2817.83       2422.74        53.44 o                         
   0   7   8        448.14        438.88        26.49 o                         
   1   7   8        281.02        704.99        44.08 o                         
   2   7   8        422.46        521.92        85.55 o                         
   3   7   8        922.73       1025.77        45.66 o                         
   4   7   8         36.67         35.53        19.76 o                         
   5   7   8          6.05         36.45        21.77 o                         
   6   7   8       1605.96       1713.06        50.72 o                         
   7   7   8          5.54         64.95        62.80 o                         
   8   7   8          5.05          0.00        65.07 o                         
   9   7   8         27.49         49.73        60.15 o                         
  -9   8   8         88.64          0.27        66.23 o                         
  -8   8   8          4.69         53.10        69.97 o                         
  -7   8   8        775.00        683.02        81.79 o                         
  -6   8   8          3.26         19.93        28.90 o                         
  -5   8   8         55.28         65.80        23.95 o                         
  -4   8   8        329.47        381.32        26.62 o                         
  -3   8   8          6.53         17.03        33.03 o                         
  -2   8   8        900.19        870.13       143.48 o                         
  -1   8   8        255.30        536.84       109.14 o                         
   0   8   8        346.84        313.64        29.09 o                         
   1   8   8       1227.27       1027.06        85.55 o                         
   2   8   8        634.01        693.61       128.18 o                         
   3   8   8        604.17        701.85        73.74 o                         
   4   8   8         37.49         39.60        20.61 o                         
   5   8   8       4188.43       4310.34        62.45 o                         
   6   8   8        208.75        187.69        36.08 o                         
   7   8   8       1154.50        989.48       292.01 o                         
   8   8   8         34.56        243.11        72.48 o                         
   9   8   8       2239.66       2222.94        88.56 o                         
  -8   9   8        173.90         92.73        99.35 o                         
  -7   9   8        309.07        360.63        67.23 o                         
  -6   9   8        417.71        449.50        40.28 o                         
  -5   9   8       2526.82       2692.99        60.83 o                         
  -4   9   8        250.22        253.61        35.35 o                         
  -3   9   8       1307.86       1153.60        66.56 o                         
  -2   9   8       1527.05       1675.13       265.67 o                         
  -1   9   8       5294.27       4547.06        75.93 o                         
   0   9   8       1816.85       1768.25        51.79 o                         
   1   9   8       1210.48       2087.74        76.91 o                         
   2   9   8        947.99        789.42       197.42 o                         
   3   9   8       1923.73       2118.23       113.90 o                         
   4   9   8       1156.60       1214.12        44.23 o                         
   5   9   8        206.83        194.23        31.72 o                         
   6   9   8         19.09         41.34        35.88 o                         
   7   9   8         12.32         21.32        81.36 o                         
   8   9   8         87.34         47.81        78.58 o                         
  -8  10   8        384.57        479.51        77.17 o                         
  -7  10   8        347.61        553.23       298.00 o                         
  -6  10   8        164.91        204.29        51.70 o                         
  -5  10   8        337.27        280.21        40.49 o                         
  -4  10   8       1024.45        997.82        50.14 o                         
  -3  10   8        358.23        410.78       131.44 o                         
  -2  10   8          1.06         54.33        53.77 o                         
  -1  10   8        626.16       1088.91       177.88 o                         
   0  10   8        428.45        462.21        36.14 o                         
   1  10   8       2460.66       2006.07       171.11 o                         
   2  10   8        621.00        601.75        54.36 o                         
   3  10   8       1643.46       1551.17        63.49 o                         
   4  10   8        311.91        334.90        45.59 o                         
   5  10   8       2241.04       2301.92        75.07 o                         
   6  10   8        612.72        625.25        56.05 o                         
   7  10   8         36.62        102.43        88.95 o                         
  -7  11   8        297.04        152.16        97.09 o                         
  -6  11   8        616.99        573.95        64.08 o                         
  -5  11   8       2000.08       2107.70       154.80 o                         
  -4  11   8        120.06         62.09        38.28 o                         
  -3  11   8        259.25        300.19        58.31 o                         
  -2  11   8        441.41        449.57        57.44 o                         
  -1  11   8       1105.03       1105.49        72.00 o                         
   0  11   8        172.88        173.63        35.14 o                         
   1  11   8          3.51        267.55       161.05 o                         
   2  11   8         22.00          0.00        59.15 o                         
   3  11   8          5.44         37.18        55.51 o                         
   4  11   8        117.84        124.23        41.40 o                         
   5  11   8        161.39        261.14        50.15 o                         
   6  11   8          5.88         12.18        50.39 o                         
   7  11   8        125.91         71.77        74.23 o                         
  -6  12   8        424.35        429.24        91.07 o                         
  -5  12   8        174.95        189.87       105.60 o                         
  -4  12   8         50.69         44.04        45.82 o                         
  -3  12   8        125.68         87.48        67.94 o                         
  -2  12   8       1269.76       1469.65        79.81 o                         
  -1  12   8        209.41        237.04        82.27 o                         
   0  12   8         10.38         18.39        34.84 o                         
   1  12   8        798.33        708.44        57.30 o                         
   2  12   8       1071.19        960.13        80.54 o                         
   3  12   8        293.28        217.83        69.57 o                         
   4  12   8         61.45         17.85        40.22 o                         
   5  12   8       1291.83       1357.91        89.07 o                         
   6  12   8         83.78         78.17        49.64 o                         
  -5  13   8        706.01        706.88        57.67 o                         
  -4  13   8         86.78         88.63        53.92 o                         
  -3  13   8        711.64        806.96        90.34 o                         
  -2  13   8        156.86        147.44       105.35 o                         
  -1  13   8       2285.09       2222.37        80.65 o                         
   0  13   8        108.12        159.77        40.27 o                         
   1  13   8        889.85        877.39        81.71 o                         
   2  13   8         89.55        132.57       116.66 o                         
   3  13   8        850.36        705.06        89.62 o                         
   4  13   8         11.80         51.43        52.87 o                         
   5  13   8         79.76        216.70        79.51 o                         
  -3  14   8          9.59         99.42       103.37 o                         
  -2  14   8         96.87        107.93       108.89 o                         
  -1  14   8         33.18         95.19       101.61 o                         
   0  14   8        143.91        195.99        47.14 o                         
   1  14   8        114.88        101.25        90.57 o                         
   2  14   8        198.75        263.50       222.26 o                         
   3  14   8         62.63         82.16        85.54 o                         
  -9   0   9        398.71        167.59        89.82 o                         
  -7   0   9       5079.70       5095.04       113.90 o                         
  -5   0   9       2483.52       2391.72        40.14 o                         
  -3   0   9       8408.86       8766.18        73.26 o                         
  -1   0   9         22.85        777.15        41.65 o                         
   1   0   9       3274.96       2781.05        44.66 o                         
   3   0   9       1094.82        969.83        73.26 o                         
   5   0   9          2.05         16.06        18.57 o                         
   7   0   9       1067.00        715.48        68.74 o                         
   9   0   9        405.85        283.45        85.30 o                         
 -10   1   9        129.16         46.61        49.77 o                         
  -9   1   9         39.78         26.57        61.91 o                         
  -8   1   9        453.16        840.59       175.85 o                         
  -7   1   9        181.28        233.59       102.34 o                         
  -6   1   9       1043.02       1136.13        30.07 o                         
  -5   1   9         44.65         52.99        13.11 o                         
  -4   1   9       1514.37       1451.90        22.17 o                         
  -3   1   9       5064.72       5154.92       432.73 o                         
  -2   1   9        230.03        338.93        95.06 o                         
  -1   1   9        171.17       2254.55       238.32 o                         
   0   1   9         41.62         66.70        10.21 o                         
   1   1   9      11398.82       8931.97       235.81 o                         
   2   1   9       1357.17       1270.73       116.89 o                         
   3   1   9       1743.66       1505.91       512.26 o                         
   4   1   9       1043.62       1050.25        22.28 o                         
   5   1   9       5121.55       5266.64        45.51 o                         
   6   1   9       1790.24       1730.43        39.72 o                         
   7   1   9        690.95        816.07       104.34 o                         
   8   1   9        543.05        538.42       200.96 o                         
   9   1   9        261.84        284.17        82.52 o                         
  10   1   9         75.15         81.82        50.76 o                         
 -10   2   9        380.93        758.34       122.91 o                         
  -9   2   9        400.78        508.99        65.18 o                         
  -8   2   9        174.09        178.83       130.19 o                         
  -7   2   9       2428.33       2504.14        90.07 o                         
  -6   2   9        968.62        958.30        30.65 o                         
  -5   2   9        572.57        562.59        22.08 o                         
  -4   2   9          0.68         17.82        11.17 o                         
  -3   2   9      11291.68      11089.17       236.81 o                         
  -2   2   9         91.21         12.83        20.34 o                         
  -1   2   9       1641.15       2676.91       169.83 o                         
   0   2   9        717.96        659.83        16.97 o                         
   1   2   9       6946.75       5637.64       235.31 o                         
   2   2   9         68.11        130.48        23.83 o                         
   3   2   9         87.79         67.08        37.60 o                         
   4   2   9         71.70         74.15        14.34 o                         
   5   2   9          4.35         28.60        14.36 o                         
   6   2   9          3.58         32.92        18.68 o                         
   7   2   9       1873.95       2067.48       133.22 o                         
   8   2   9          4.26          0.00        77.91 o                         
   9   2   9        808.93        721.56        79.20 o                         
  10   2   9         15.67        198.07        92.55 o                         
 -10   3   9         42.58        118.88        47.22 o                         
  -9   3   9         80.49         38.77        61.05 o                         
  -8   3   9         64.34        189.55       159.29 o                         
  -7   3   9         35.01        159.25        50.79 o                         
  -6   3   9        369.23        325.62        24.12 o                         
  -5   3   9        129.71        120.41        19.32 o                         
  -4   3   9       1228.51       1206.38        27.21 o                         
  -3   3   9       3391.12       3632.82        68.49 o                         
  -2   3   9        605.82        583.77        24.41 o                         
  -1   3   9        742.49       2754.60       620.15 o                         
   0   3   9       2087.08       2043.80        29.86 o                         
   1   3   9      11616.83      10096.52       555.42 o                         
   2   3   9        292.52        350.92        25.16 o                         
   3   3   9       1433.60       1310.81        48.15 o                         
   4   3   9       1450.59       1509.81        44.66 o                         
   5   3   9       4859.63       4979.65        53.94 o                         
   6   3   9        251.11        260.83        39.62 o                         
   7   3   9       1184.24        885.58       102.36 o                         
   8   3   9        957.99       1100.98        93.08 o                         
   9   3   9        380.34        512.33        77.78 o                         
  10   3   9        109.15         26.38        60.42 o                         
 -10   4   9        834.20        801.87       208.96 o                         
  -9   4   9        130.88        395.54       150.51 o                         
  -8   4   9        570.48        595.63       154.80 o                         
  -7   4   9        732.16        757.03        51.72 o                         
  -6   4   9        929.77        985.60        59.71 o                         
  -5   4   9        449.91        409.45        23.59 o                         
  -4   4   9        127.75        139.39        17.96 o                         
  -3   4   9        596.33        795.17        79.51 o                         
  -2   4   9       1360.28       1385.81        28.84 o                         
  -1   4   9       1530.29       1440.85        33.12 o                         
   0   4   9         14.21         22.28        11.16 o                         
   1   4   9         75.89        219.83        25.78 o                         
   2   4   9         28.55         30.58        28.60 o                         
   3   4   9       2506.77       2587.89       147.02 o                         
   4   4   9          9.59         24.94        16.52 o                         
   5   4   9         82.63         73.83        18.60 o                         
   6   4   9         12.53         26.41        23.03 o                         
   7   4   9        506.23        599.24       254.88 o                         
   8   4   9          7.74        148.54       130.19 o                         
   9   4   9        105.76        209.60       175.35 o                         
  10   4   9         85.89         34.06        50.37 o                         
 -10   5   9        159.00        174.51       147.75 o                         
  -9   5   9        394.57        311.32        92.55 o                         
  -8   5   9        510.63        741.40       152.26 o                         
  -7   5   9       1089.43       1229.00        65.29 o                         
  -6   5   9       1132.00       1131.85        41.34 o                         
  -5   5   9        140.94        126.72        20.74 o                         
  -4   5   9       2058.50       2120.16        38.39 o                         
  -3   5   9       1913.12       2029.52        71.50 o                         
  -2   5   9        884.01        789.42        39.11 o                         
  -1   5   9        189.82        406.91        30.36 o                         
   0   5   9       2906.36       2770.46        37.25 o                         
   1   5   9       1123.59       1004.71        26.79 o                         
   2   5   9          7.59         25.78        31.71 o                         
   3   5   9        242.97        256.15        71.98 o                         
   4   5   9        970.70       1044.51        30.86 o                         
   5   5   9        281.29        255.02        24.56 o                         
   6   5   9         51.02         23.75        25.43 o                         
   7   5   9        255.42        372.81        68.10 o                         
   8   5   9        199.45        168.46       134.95 o                         
   9   5   9         21.25         99.11        86.81 o                         
  -9   6   9         10.80        285.13        65.63 o                         
  -8   6   9        154.98        158.78        61.20 o                         
  -7   6   9        719.53        786.11        67.89 o                         
  -6   6   9        405.35        420.76        36.57 o                         
  -5   6   9         14.63         29.39        20.57 o                         
  -4   6   9       1009.08       1016.30        31.86 o                         
  -3   6   9        339.81        336.20        28.33 o                         
  -2   6   9        350.69        290.15        37.53 o                         
  -1   6   9       1180.20       1138.83        82.04 o                         
   0   6   9       2153.53       2138.67        41.40 o                         
   1   6   9         89.85        321.67       119.40 o                         
   2   6   9        890.43        851.66        60.97 o                         
   3   6   9        176.51        241.42        30.86 o                         
   4   6   9       1701.88       1693.79        40.57 o                         
   5   6   9         41.57         59.32        22.83 o                         
   6   6   9        511.60        574.19        45.66 o                         
   7   6   9          0.89        297.65        89.54 o                         
   8   6   9        144.24        217.42       205.45 o                         
   9   6   9          2.81        257.90       124.42 o                         
  -9   7   9          6.24         26.82        59.05 o                         
  -8   7   9        260.82        303.13        62.79 o                         
  -7   7   9          1.18         31.26        62.43 o                         
  -6   7   9        987.41       1071.98        56.45 o                         
  -5   7   9         10.96         37.10        22.53 o                         
  -4   7   9       2992.18       2901.45        80.54 o                         
  -3   7   9        765.95        815.60        46.83 o                         
  -2   7   9       1731.05       1562.65       123.19 o                         
  -1   7   9        245.40        245.48        37.61 o                         
   0   7   9       5340.21       5165.35        77.17 o                         
   1   7   9        493.57        571.54        35.14 o                         
   2   7   9        853.99       1015.21       180.36 o                         
   3   7   9        469.00        504.66        49.17 o                         
   4   7   9       3623.65       3703.58        66.21 o                         
   5   7   9        130.08        152.06        26.77 o                         
   6   7   9         33.74         33.58        29.95 o                         
   7   7   9          0.18          0.00        78.87 o                         
   8   7   9        627.87        782.51       253.12 o                         
   9   7   9        268.06        306.32        86.53 o                         
  -9   8   9         23.77        413.06        84.93 o                         
  -8   8   9        225.75         76.53        72.26 o                         
  -7   8   9        309.22        763.27       238.07 o                         
  -6   8   9       2940.38       3114.25        78.03 o                         
  -5   8   9        266.88        297.54        29.09 o                         
  -4   8   9       1309.15       1266.35        40.95 o                         
  -3   8   9        257.59        304.18        82.02 o                         
  -2   8   9       2740.08       2280.12        58.06 o                         
  -1   8   9        416.87        394.45        65.73 o                         
   0   8   9        100.83         84.57        26.85 o                         
   1   8   9          7.50        104.30        97.34 o                         
   2   8   9        629.84        978.19        59.90 o                         
   3   8   9          0.20         22.81        44.17 o                         
   4   8   9          9.83         47.72        21.96 o                         
   5   8   9         67.24         65.48        26.26 o                         
   6   8   9        201.92        239.32        53.66 o                         
   7   8   9         41.71        156.54       154.27 o                         
   8   8   9        397.85        412.77        77.05 o                         
  -8   9   9        150.23        293.67        75.22 o                         
  -7   9   9        230.68        362.45       122.66 o                         
  -6   9   9         13.91         81.76        35.08 o                         
  -5   9   9         66.23        100.06        32.43 o                         
  -4   9   9        442.41        358.35        34.36 o                         
  -3   9   9         48.86          9.05        63.24 o                         
  -2   9   9        130.66        103.22        97.60 o                         
  -1   9   9        612.23        523.63       162.83 o                         
   0   9   9       3084.44       3084.53        71.80 o                         
   1   9   9        346.86        495.73       154.55 o                         
   2   9   9        730.91        698.49        97.57 o                         
   3   9   9       3251.45       3469.96        72.68 o                         
   4   9   9       3809.10       4038.90        67.34 o                         
   5   9   9        531.66        527.87        48.42 o                         
   6   9   9        500.08        459.15        45.90 o                         
   7   9   9       1078.31       1071.28        99.11 o                         
   8   9   9       1588.97       1846.09       320.36 o                         
  -7  10   9          9.35          2.83        89.15 o                         
  -6  10   9       1376.67       1428.38        72.29 o                         
  -5  10   9        991.25        929.45        56.41 o                         
  -4  10   9        296.67        242.45        40.57 o                         
  -3  10   9        273.90        344.45        60.27 o                         
  -2  10   9       1665.27       1364.54        64.84 o                         
  -1  10   9        851.50        925.66       140.75 o                         
   0  10   9          7.14         11.67        23.90 o                         
   1  10   9        191.19        226.61       139.22 o                         
   2  10   9         48.37        348.22       127.93 o                         
   3  10   9        127.22        184.41        75.99 o                         
   4  10   9        174.25        148.00        40.26 o                         
   5  10   9          0.57         32.80        33.50 o                         
   6  10   9        173.55        221.60        51.94 o                         
   7  10   9        497.24        519.28       118.42 o                         
  -7  11   9        196.68        216.11       232.80 o                         
  -6  11   9        227.58        216.10        54.75 o                         
  -5  11   9        171.78        154.68        39.21 o                         
  -4  11   9        829.88        819.16        54.10 o                         
  -3  11   9        292.33        398.71        64.22 o                         
  -2  11   9        632.34        721.79        62.00 o                         
  -1  11   9        583.16        531.78        56.95 o                         
   0  11   9       2574.72       2572.09        73.58 o                         
   1  11   9         15.80         86.60        98.35 o                         
   2  11   9        114.09         24.44        63.83 o                         
   3  11   9        211.00        221.04        63.84 o                         
   4  11   9       1397.73       1573.71       112.90 o                         
   5  11   9         50.91         69.30        34.59 o                         
   6  11   9          8.20         38.74        49.54 o                         
  -6  12   9        606.03        634.76        82.84 o                         
  -5  12   9        211.61        233.97        46.06 o                         
  -4  12   9        150.30        164.49       103.34 o                         
  -3  12   9         49.42        126.19       123.44 o                         
  -2  12   9       1097.06       1073.49       138.74 o                         
  -1  12   9          2.59         86.06        91.07 o                         
   0  12   9        290.69        269.88        45.21 o                         
   1  12   9        140.54         54.65        56.07 o                         
   2  12   9        308.44        422.06        77.16 o                         
   3  12   9        361.11        353.00       138.72 o                         
   4  12   9         89.91         43.49        56.55 o                         
   5  12   9          0.51         27.26        38.40 o                         
  -4  13   9          3.83         35.59        50.94 o                         
  -3  13   9        472.40        514.35       219.50 o                         
  -2  13   9         35.13         66.92        71.01 o                         
  -1  13   9        690.02        464.13        69.03 o                         
   0  13   9        911.27        980.53        68.93 o                         
   1  13   9        258.49        499.11        71.34 o                         
   2  13   9        653.56        565.31        73.50 o                         
   3  13   9        753.37       1040.25       160.32 o                         
   4  13   9       2364.38       2183.66        87.92 o                         
  -2  14   9        186.57        177.24       117.39 o                         
  -1  14   9        196.73         93.19        89.82 o                         
   0  14   9          0.52         21.27        42.17 o                         
   1  14   9        216.76        251.45        77.50 o                         
   2  14   9         85.15         98.83       107.88 o                         
 -10   0  10          4.76          0.50        66.74 o                         
  -8   0  10       2530.16       2663.68       102.86 o                         
  -6   0  10        143.26        118.42        30.61 o                         
  -4   0  10       3812.27       3896.90        54.19 o                         
  -2   0  10       1438.68       1433.42        49.68 o                         
   0   0  10       3487.88       3501.04        61.22 o                         
   2   0  10       2098.97       1806.19        51.18 o                         
   4   0  10        170.91        140.50        23.58 o                         
   6   0  10       1743.62       2028.98        61.22 o                         
   8   0  10        259.18        175.62        89.82 o                         
  10   0  10        312.55        385.31        92.83 o                         
 -10   1  10         51.89         33.60        49.79 o                         
  -9   1  10         76.48         31.93        66.05 o                         
  -8   1  10         41.26        139.04       122.68 o                         
  -7   1  10        139.68        112.41       110.64 o                         
  -6   1  10         46.39         67.48        20.79 o                         
  -5   1  10       1873.42       1792.27        32.54 o                         
  -4   1  10          3.56         15.61        13.74 o                         
  -3   1  10       1567.59       1682.48        98.07 o                         
  -2   1  10          2.60        211.97        63.22 o                         
  -1   1  10       1349.56       1730.96        36.10 o                         
   0   1  10         32.62         54.23        11.43 o                         
   1   1  10       2595.58       2325.04        52.44 o                         
   2   1  10       1795.91       1664.00        73.51 o                         
   3   1  10       2098.14       1973.33        41.87 o                         
   4   1  10        662.10        640.79        24.09 o                         
   5   1  10         50.79         63.96        16.00 o                         
   6   1  10       2208.69       2297.28        43.88 o                         
   7   1  10        135.16        103.78       105.12 o                         
   8   1  10        610.59        442.09       246.35 o                         
   9   1  10          2.95         26.80        76.47 o                         
  10   1  10       1445.12       1192.53       273.19 o                         
 -10   2  10        293.98        100.77       108.63 o                         
  -9   2  10        483.47        582.66       155.05 o                         
  -8   2  10       1901.53       2262.45        79.73 o                         
  -7   2  10        588.00        539.99        62.62 o                         
  -6   2  10         31.81         47.89        21.46 o                         
  -5   2  10       1129.82       1190.68        34.62 o                         
  -4   2  10       6086.00       6265.55        53.41 o                         
  -3   2  10        784.90        712.37        87.79 o                         
  -2   2  10       2466.02       2617.90       327.11 o                         
  -1   2  10       1144.80       1051.08        22.43 o                         
   0   2  10       8563.89       8420.07        69.33 o                         
   1   2  10          7.64        248.16        51.66 o                         
   2   2  10      10901.74      10694.01       535.09 o                         
   3   2  10         17.64         55.50        53.69 o                         
   4   2  10       2903.43       2723.74        41.94 o                         
   5   2  10         41.89         52.68        17.73 o                         
   6   2  10       4228.80       4334.41        60.01 o                         
   7   2  10          0.76          4.69        58.35 o                         
   8   2  10          0.07         17.34        61.20 o                         
   9   2  10         14.54         76.32        82.54 o                         
  10   2  10        266.27        146.77        56.45 o                         
 -10   3  10        569.45        559.48        62.41 o                         
  -9   3  10        166.12         80.09        67.03 o                         
  -8   3  10        539.88        585.98        71.36 o                         
  -7   3  10        541.64        902.24        63.50 o                         
  -6   3  10       2179.59       2233.62        47.54 o                         
  -5   3  10          1.20         35.73        17.70 o                         
  -4   3  10       1972.80       1915.55        78.53 o                         
  -3   3  10          0.04         22.86        27.73 o                         
  -2   3  10        366.96        267.45        24.36 o                         
  -1   3  10       1399.66       1360.76        27.50 o                         
   0   3  10          8.15         19.19        11.07 o                         
   1   3  10        979.08        919.64        27.26 o                         
   2   3  10         97.76        156.84        32.62 o                         
   3   3  10        709.87        648.18        31.58 o                         
   4   3  10        407.73        388.29        24.23 o                         
   5   3  10        924.41        951.16        68.49 o                         
   6   3  10       3635.59       3850.74        59.35 o                         
   7   3  10        163.85         36.63        66.28 o                         
   8   3  10        761.30        965.20       100.10 o                         
   9   3  10        320.49        368.80        65.07 o                         
 -10   4  10          5.38         28.02        51.71 o                         
  -9   4  10        237.54        112.26       115.16 o                         
  -8   4  10       2736.99       2729.88        78.59 o                         
  -7   4  10       1029.93       1055.04       172.11 o                         
  -6   4  10         42.38         36.23        23.79 o                         
  -5   4  10       3701.68       3744.15       116.39 o                         
  -4   4  10       2669.80       2734.10        95.81 o                         
  -3   4  10       2020.35       1902.15        40.02 o                         
  -2   4  10         95.89         58.85        60.21 o                         
  -1   4  10       3968.10       3498.26       175.87 o                         
   0   4  10        224.69        226.19        31.86 o                         
   1   4  10       1034.89       1301.92       110.62 o                         
   2   4  10        158.35        234.81        97.57 o                         
   3   4  10       1028.88       1165.58        78.50 o                         
   4   4  10        225.18        230.37        36.35 o                         
   5   4  10        125.36        133.43        21.56 o                         
   6   4  10        145.57        204.33        32.99 o                         
   7   4  10          0.41          0.00        63.17 o                         
   8   4  10        537.15        588.28        70.75 o                         
   9   4  10         28.12        150.59       131.69 o                         
  -9   5  10         41.22         35.47        69.29 o                         
  -8   5  10          9.52         86.63        81.54 o                         
  -7   5  10        374.61        355.94        66.66 o                         
  -6   5  10        151.75        157.81        40.14 o                         
  -5   5  10        263.89        221.14        58.18 o                         
  -4   5  10       1935.45       1993.67        37.78 o                         
  -3   5  10        298.81        285.62        34.23 o                         
  -2   5  10        573.97        554.56        76.02 o                         
  -1   5  10       3391.11       3285.03        92.80 o                         
   0   5  10        594.94        636.42        24.92 o                         
   1   5  10       1361.20       1444.15        44.79 o                         
   2   5  10        814.47        901.32        64.23 o                         
   3   5  10        850.98        795.84        37.49 o                         
   4   5  10         63.53         82.06        21.82 o                         
   5   5  10       1392.49       1481.09        61.72 o                         
   6   5  10         29.53         57.20        31.15 o                         
   7   5  10        220.16        115.78        69.42 o                         
   8   5  10         34.83         46.97        70.79 o                         
   9   5  10        341.67        567.48       176.37 o                         
  -9   6  10       1289.76       1129.94       144.26 o                         
  -8   6  10       1458.32       1484.83       212.98 o                         
  -7   6  10       1678.45       1593.62        75.57 o                         
  -6   6  10         52.64         30.58        27.47 o                         
  -5   6  10       2668.35       2704.12        56.20 o                         
  -4   6  10       2533.52       2580.27        45.57 o                         
  -3   6  10        689.96        722.32        73.23 o                         
  -2   6  10        756.99        744.35       126.92 o                         
  -1   6  10        921.61        948.20        38.31 o                         
   0   6  10        610.22        609.17        30.61 o                         
   1   6  10        461.79        573.75        37.96 o                         
   2   6  10        140.37        101.04        72.76 o                         
   3   6  10         32.35         35.22        36.67 o                         
   4   6  10        140.32        145.42        24.34 o                         
   5   6  10        307.09        309.78        33.62 o                         
   6   6  10        181.81        232.97        64.45 o                         
   7   6  10         16.25         19.99        68.92 o                         
   8   6  10        299.49        298.76        72.17 o                         
   9   6  10        170.03         89.98        92.83 o                         
  -9   7  10        291.21        187.92        64.57 o                         
  -8   7  10        165.66        296.91       195.67 o                         
  -7   7  10       1565.84       1597.30        77.90 o                         
  -6   7  10        521.70        420.60        59.96 o                         
  -5   7  10         41.28         39.18        23.66 o                         
  -4   7  10         44.25         16.88        22.12 o                         
  -3   7  10        285.16        254.97        43.44 o                         
  -2   7  10         89.07         87.63        78.03 o                         
  -1   7  10         76.03        305.11        97.57 o                         
   0   7  10        677.34        679.37        39.53 o                         
   1   7  10        387.08        166.02       100.61 o                         
   2   7  10        467.04        426.79        71.75 o                         
   3   7  10       1279.60       1342.93        50.77 o                         
   4   7  10        422.29        409.20        32.87 o                         
   5   7  10        905.18        963.95        37.49 o                         
   6   7  10        182.96        211.62        34.64 o                         
   7   7  10         61.89         83.02        88.06 o                         
   8   7  10          0.35         49.30        73.06 o                         
  -8   8  10        352.18        435.36       117.92 o                         
  -7   8  10        176.54        179.76       168.82 o                         
  -6   8  10         10.53         26.71        31.73 o                         
  -5   8  10       1804.00       1789.49        50.11 o                         
  -4   8  10        774.04        751.18        37.51 o                         
  -3   8  10       1582.76       1616.51        74.03 o                         
  -2   8  10         83.91        161.34        96.57 o                         
  -1   8  10       6176.47       5600.23        82.09 o                         
   0   8  10        197.74        173.17        30.15 o                         
   1   8  10       2046.58       2807.04       121.40 o                         
   2   8  10        195.89         97.66        46.18 o                         
   3   8  10       3170.94       3473.40        75.81 o                         
   4   8  10        118.03        151.96        27.57 o                         
   5   8  10        346.08        339.86        44.91 o                         
   6   8  10         34.37         58.47        36.09 o                         
   7   8  10        506.33        661.61       122.94 o                         
   8   8  10         34.14         95.46        96.09 o                         
  -8   9  10        301.82        346.40       306.06 o                         
  -7   9  10        428.54        560.19        99.32 o                         
  -6   9  10        142.88        142.65        39.31 o                         
  -5   9  10          0.37         29.94        29.35 o                         
  -4   9  10       1358.63       1348.60        98.85 o                         
  -3   9  10        453.49        333.20        61.98 o                         
  -2   9  10        731.43        713.49        55.15 o                         
  -1   9  10        403.33        338.21        46.92 o                         
   0   9  10       1773.67       1785.22        60.51 o                         
   1   9  10        180.39        235.52        69.97 o                         
   2   9  10          0.18          0.00        58.00 o                         
   3   9  10        527.38        665.06        62.65 o                         
   4   9  10          2.84         50.74        33.06 o                         
   5   9  10       1462.74       1494.02        52.03 o                         
   6   9  10         38.24         73.41        36.40 o                         
   7   9  10        626.07        493.45       214.48 o                         
  -7  10  10         84.27         94.39       103.37 o                         
  -6  10  10         19.30         52.20        47.80 o                         
  -5  10  10        510.22        439.86        42.31 o                         
  -4  10  10          8.86         29.09        37.43 o                         
  -3  10  10         85.07        120.69       124.69 o                         
  -2  10  10        138.30        208.80        58.85 o                         
  -1  10  10       1172.23       1239.73        97.82 o                         
   0  10  10        684.42        636.19        42.22 o                         
   1  10  10        227.35        299.14        91.05 o                         
   2  10  10        521.23        450.76        93.33 o                         
   3  10  10       1098.80       1248.20       173.84 o                         
   4  10  10        730.59        804.00       119.40 o                         
   5  10  10          3.97         36.28        33.65 o                         
   6  10  10        123.34        120.94        48.10 o                         
   7  10  10         96.53        115.12        48.06 o                         
  -6  11  10        174.23        140.23        76.52 o                         
  -5  11  10        139.85        153.98        39.98 o                         
  -4  11  10         32.43         30.58        39.36 o                         
  -3  11  10         47.97        174.53        66.72 o                         
  -2  11  10        870.00        917.56        71.25 o                         
  -1  11  10        240.38        267.04        52.32 o                         
   0  11  10         65.09         63.27        36.82 o                         
   1  11  10         20.82          0.00        54.37 o                         
   2  11  10        640.29        699.80       204.20 o                         
   3  11  10        166.51         61.48        64.36 o                         
   4  11  10         43.95         93.86        44.35 o                         
   5  11  10        419.26        480.68        50.91 o                         
   6  11  10        357.12        348.72        44.20 o                         
  -5  12  10        229.15        268.85        45.77 o                         
  -4  12  10        207.05        189.98        47.15 o                         
  -3  12  10        138.85        258.56       124.42 o                         
  -2  12  10        142.46        137.98       119.90 o                         
  -1  12  10       1005.21        938.60        68.35 o                         
   0  12  10         58.89        103.70        44.72 o                         
   1  12  10        300.38        434.08        69.43 o                         
   2  12  10         12.18        105.72       115.41 o                         
   3  12  10       1339.06       1271.83        98.12 o                         
   4  12  10          1.19         63.21        46.69 o                         
   5  12  10        427.98        337.39        62.62 o                         
  -3  13  10        674.20        585.84       100.67 o                         
  -2  13  10        695.98        909.85        80.08 o                         
  -1  13  10        187.27        314.18        75.36 o                         
   0  13  10          0.86         15.76        39.89 o                         
   1  13  10        167.63        228.77       109.61 o                         
   2  13  10        749.50        675.94        90.04 o                         
   3  13  10         49.67        171.48        91.01 o                         
  -9   0  11        798.81        752.61       113.90 o                         
  -7   0  11       1430.56       1297.44        99.35 o                         
  -5   0  11         95.20         60.21        24.59 o                         
  -3   0  11       2571.15       2790.08        56.70 o                         
  -1   0  11        262.76        970.34        50.18 o                         
   1   0  11       3854.77       3425.78        54.19 o                         
   3   0  11         21.64         74.26        58.21 o                         
   5   0  11       3815.06       4222.05        82.79 o                         
   7   0  11        344.52         86.31        82.79 o                         
   9   0  11        562.92        661.79       118.42 o                         
 -10   1  11        225.56        619.95       219.03 o                         
  -9   1  11        597.82        627.52        86.81 o                         
  -8   1  11         48.63        390.77       197.17 o                         
  -7   1  11        425.52        506.66        56.49 o                         
  -6   1  11        127.75        135.52        22.79 o                         
  -5   1  11          8.56         29.86        16.22 o                         
  -4   1  11        289.53        291.68        20.37 o                         
  -3   1  11        480.04        491.03       111.14 o                         
  -2   1  11         64.52          0.00        25.00 o                         
  -1   1  11          8.87        166.66        21.61 o                         
   0   1  11        544.04        582.16        21.20 o                         
   1   1  11        537.58        444.83        21.69 o                         
   2   1  11        269.94        385.30        50.93 o                         
   3   1  11         57.92        117.03        96.59 o                         
   4   1  11        415.10        354.99        22.06 o                         
   5   1  11        116.32        122.83        19.57 o                         
   6   1  11        176.14        152.95        29.40 o                         
   7   1  11        313.32        654.86        66.43 o                         
   8   1  11         23.10          0.00        84.42 o                         
   9   1  11         39.48        161.77        81.41 o                         
 -10   2  11          0.14         95.66        55.34 o                         
  -9   2  11         54.61         95.89        91.07 o                         
  -8   2  11          0.03         70.57        63.98 o                         
  -7   2  11          1.32         46.89        57.40 o                         
  -6   2  11        207.00        272.40        54.17 o                         
  -5   2  11        157.09        158.73        20.21 o                         
  -4   2  11        273.81        245.24        21.86 o                         
  -3   2  11       1748.63       1807.36        94.81 o                         
  -2   2  11        702.60        671.07        33.37 o                         
  -1   2  11        117.57       1174.35       233.55 o                         
   0   2  11        683.15        667.47        23.57 o                         
   1   2  11       5441.39       4778.47       315.09 o                         
   2   2  11         44.30        104.54        63.22 o                         
   3   2  11        178.73        125.32       109.89 o                         
   4   2  11        165.29        165.33        21.96 o                         
   5   2  11       4703.11       5029.69        56.06 o                         
   6   2  11          1.05         24.36        26.27 o                         
   7   2  11        485.72        367.21       115.38 o                         
   8   2  11         15.80          0.00        73.97 o                         
   9   2  11       1308.56       1329.35       137.46 o                         
  -9   3  11         49.26         41.66        63.46 o                         
  -8   3  11        893.02        867.41        72.91 o                         
  -7   3  11        946.43       1127.55        78.03 o                         
  -6   3  11       2652.04       2880.68        56.70 o                         
  -5   3  11       1141.91       1138.13        32.66 o                         
  -4   3  11       1542.78       1467.98        37.07 o                         
  -3   3  11       2242.01       2151.20        75.52 o                         
  -2   3  11       2147.52       2218.67        42.88 o                         
  -1   3  11        661.49       1159.17        35.12 o                         
   0   3  11         52.80         49.97        13.98 o                         
   1   3  11       2315.98       1771.49        36.66 o                         
   2   3  11          0.42         20.00        40.37 o                         
   3   3  11        102.62        141.00        40.44 o                         
   4   3  11       1156.77       1260.10        53.16 o                         
   5   3  11        213.79        213.84        22.86 o                         
   6   3  11        543.81        515.35        35.56 o                         
   7   3  11        153.51        259.41        82.77 o                         
   8   3  11        942.80       1092.06        86.40 o                         
   9   3  11        142.84        161.51        83.65 o                         
  -9   4  11        306.44        237.44       137.46 o                         
  -8   4  11        468.20        527.77       144.01 o                         
  -7   4  11        767.79        846.07        62.08 o                         
  -6   4  11          2.11         31.66        30.81 o                         
  -5   4  11        647.53        608.86        27.34 o                         
  -4   4  11        297.31        238.73        25.01 o                         
  -3   4  11       5009.22       5052.52        53.90 o                         
  -2   4  11       2110.11       2250.07       130.69 o                         
  -1   4  11        423.71       1612.10        91.32 o                         
   0   4  11       5180.91       5047.23       102.61 o                         
   1   4  11       6403.08       5296.34        58.93 o                         
   2   4  11       4567.84       4461.84       250.11 o                         
   3   4  11         57.74         47.33        45.51 o                         
   4   4  11       5264.36       5414.13       136.73 o                         
   5   4  11       1737.87       1900.94        52.94 o                         
   6   4  11        585.61        574.71        44.48 o                         
   7   4  11          5.78          0.00        81.02 o                         
   8   4  11        585.94        601.33        74.58 o                         
   9   4  11        289.40        537.08       120.18 o                         
  -9   5  11        562.49        606.73       275.17 o                         
  -8   5  11        677.43        598.63        67.58 o                         
  -7   5  11        785.15        952.24       138.24 o                         
  -6   5  11       3040.39       3049.77        68.21 o                         
  -5   5  11         87.60         78.47        30.86 o                         
  -4   5  11       1418.94       1315.42        36.50 o                         
  -3   5  11        666.59        788.25        68.47 o                         
  -2   5  11       2148.68       2157.87       106.35 o                         
  -1   5  11        194.41        163.32        29.08 o                         
   0   5  11          7.11         10.55        17.89 o                         
   1   5  11         51.35        132.72        29.62 o                         
   2   5  11        155.30        220.44        46.80 o                         
   3   5  11        378.71        339.56        50.93 o                         
   4   5  11        535.21        600.41        31.01 o                         
   5   5  11         19.19         31.71        22.05 o                         
   6   5  11         42.13         46.05        33.57 o                         
   7   5  11         74.24         82.50        86.31 o                         
   8   5  11        207.87        405.52       109.89 o                         
   9   5  11         10.36         64.33        69.50 o                         
  -9   6  11          6.58        131.32       124.69 o                         
  -8   6  11         44.19          0.94        67.73 o                         
  -7   6  11          2.70        121.46        67.51 o                         
  -6   6  11       1416.89       1435.38       143.73 o                         
  -5   6  11          0.55         11.76        22.30 o                         
  -4   6  11       2294.63       2126.47        48.87 o                         
  -3   6  11       1435.64       1506.35        71.50 o                         
  -2   6  11       3284.34       3083.05       140.00 o                         
  -1   6  11        178.32       1225.51       264.91 o                         
   0   6  11       3807.40       3737.99        76.26 o                         
   1   6  11       3201.42       2512.84       303.02 o                         
   2   6  11        777.35       1161.61        61.67 o                         
   3   6  11         33.80        126.70        51.14 o                         
   4   6  11        829.29        945.20        56.20 o                         
   5   6  11       1428.27       1677.21        63.73 o                         
   6   6  11         12.66         22.53        33.87 o                         
   7   6  11          2.47        101.07       106.38 o                         
   8   6  11        412.77        244.29       204.70 o                         
  -8   7  11        621.71        569.45        95.34 o                         
  -7   7  11        832.58        802.63        75.61 o                         
  -6   7  11       1107.69       1249.59       117.14 o                         
  -5   7  11        158.41        164.11        26.49 o                         
  -4   7  11        485.05        414.77        43.15 o                         
  -3   7  11       1147.67       1127.40       118.90 o                         
  -2   7  11       2604.51       2591.49        75.52 o                         
  -1   7  11        241.49        239.41       112.87 o                         
   0   7  11         25.32         14.84        28.43 o                         
   1   7  11        242.39        193.12       102.84 o                         
   2   7  11        558.80        721.88        64.99 o                         
   3   7  11        275.31        458.20       247.60 o                         
   4   7  11        219.55        281.61        35.32 o                         
   5   7  11        451.92        462.15        31.69 o                         
   6   7  11          5.78         33.12        33.05 o                         
   7   7  11        511.98        541.79       205.73 o                         
   8   7  11        302.23        371.16        80.01 o                         
  -8   8  11        293.91        360.12        78.59 o                         
  -7   8  11          3.29          0.71        77.80 o                         
  -6   8  11          2.53         43.87        37.65 o                         
  -5   8  11          0.00         52.13        28.55 o                         
  -4   8  11          6.77         26.53        29.62 o                         
  -3   8  11        414.92        366.37        56.54 o                         
  -2   8  11        434.87        268.60       212.98 o                         
  -1   8  11         10.32        150.94        55.95 o                         
   0   8  11       1849.68       1769.19        64.21 o                         
   1   8  11       1034.23        954.55        53.14 o                         
   2   8  11       1123.65       1474.47       240.58 o                         
   3   8  11          2.76         43.44        55.76 o                         
   4   8  11       3791.03       3909.08       125.69 o                         
   5   8  11        368.98        390.89        52.69 o                         
   6   8  11        804.36        737.62        56.06 o                         
   7   8  11        109.64         88.40        88.16 o                         
  -7   9  11         39.71        402.41       184.13 o                         
  -6   9  11       1393.13       1393.95       106.13 o                         
  -5   9  11        147.06        153.54        33.97 o                         
  -4   9  11        273.74        229.92        42.51 o                         
  -3   9  11         31.76          0.00        59.81 o                         
  -2   9  11       1643.89       1862.01       127.43 o                         
  -1   9  11       1065.42        936.99        92.83 o                         
   0   9  11        164.41         62.48        33.35 o                         
   1   9  11        473.60        730.65        97.82 o                         
   2   9  11        871.01        808.41        80.26 o                         
   3   9  11        444.34        464.20        64.40 o                         
   4   9  11        110.85         84.14        41.85 o                         
   5   9  11        323.44        276.81        38.10 o                         
   6   9  11         19.08         27.34        44.30 o                         
   7   9  11          1.45         34.02        60.47 o                         
  -6  10  11        429.66        447.55        56.74 o                         
  -5  10  11         18.91         30.89        37.96 o                         
  -4  10  11        126.06        123.62        43.84 o                         
  -3  10  11         37.97         34.03        65.82 o                         
  -2  10  11         38.44         10.37        59.29 o                         
  -1  10  11         63.34        149.25        88.06 o                         
   0  10  11        189.78        169.91        35.36 o                         
   1  10  11         36.09          0.00        55.43 o                         
   2  10  11         43.08         79.69        61.36 o                         
   3  10  11        377.63        325.99        66.49 o                         
   4  10  11        807.24        785.32        59.43 o                         
   5  10  11        118.18        102.55        42.27 o                         
   6  10  11         20.15         29.97        45.27 o                         
  -5  11  11        189.54        176.76        47.67 o                         
  -4  11  11        147.75         89.00        47.25 o                         
  -3  11  11        156.55        128.28        72.57 o                         
  -2  11  11          6.81        162.10        64.39 o                         
  -1  11  11         11.32         26.79        57.44 o                         
   0  11  11        333.77        294.17        48.15 o                         
   1  11  11          2.86         14.91        57.82 o                         
   2  11  11        200.56        133.73        66.51 o                         
   3  11  11         10.34         52.00        65.58 o                         
   4  11  11         62.26         32.68        49.51 o                         
   5  11  11         13.53         27.13        40.62 o                         
  -4  12  11          1.05         32.91        47.64 o                         
  -3  12  11         82.81        133.55        81.22 o                         
  -2  12  11          1.75          0.00        73.09 o                         
  -1  12  11         41.32         94.23        67.05 o                         
   0  12  11         77.26         82.74        43.40 o                         
   1  12  11         34.75         37.68        66.45 o                         
   2  12  11          3.99        114.95        74.51 o                         
   3  12  11        137.18         95.03        77.11 o                         
   4  12  11        229.59        223.17        63.20 o                         
  -2  13  11        838.35        791.94        88.53 o                         
  -1  13  11         95.47         29.45        72.67 o                         
   0  13  11        131.35        104.40        45.41 o                         
   1  13  11          4.23         51.14        72.74 o                         
   2  13  11        560.03        713.76        89.48 o                         
  -8   0  12        216.41        363.74       102.36 o                         
  -6   0  12         57.61        111.39        38.64 o                         
  -4   0  12        535.01        503.73        40.64 o                         
  -2   0  12        231.88        347.68        46.16 o                         
   0   0  12         20.87         26.59        26.59 o                         
   2   0  12        912.06        776.65        50.68 o                         
   4   0  12       1479.47       1477.58        57.70 o                         
   6   0  12         59.58         71.75        42.65 o                         
   8   0  12        314.64        378.29       111.39 o                         
  -9   1  12        103.40         60.38        76.46 o                         
  -8   1  12       2363.10       2556.22        93.08 o                         
  -7   1  12        328.17        152.65        64.48 o                         
  -6   1  12         66.10         38.86        27.37 o                         
  -5   1  12        288.89        316.83        54.69 o                         
  -4   1  12       3391.87       3526.19        45.98 o                         
  -3   1  12         17.89         55.71        53.44 o                         
  -2   1  12          9.85         85.29        30.86 o                         
  -1   1  12          0.68          5.52        23.06 o                         
   0   1  12       1216.57       1194.02        34.48 o                         
   1   1  12          4.57         19.36        24.12 o                         
   2   1  12         88.18         34.53        33.37 o                         
   3   1  12          0.98         47.72        49.42 o                         
   4   1  12        120.95        161.71        33.37 o                         
   5   1  12        101.63        136.18        36.38 o                         
   6   1  12        341.03        351.56        39.58 o                         
   7   1  12          3.78         98.14        87.31 o                         
   8   1  12         10.46         47.97        67.30 o                         
   9   1  12         17.56          0.00        91.52 o                         
  -9   2  12         40.80        175.77        89.23 o                         
  -8   2  12        265.20        246.04        72.91 o                         
  -7   2  12        491.49        678.51        67.75 o                         
  -6   2  12        819.44        926.31        70.50 o                         
  -5   2  12        397.31        354.52        40.89 o                         
  -4   2  12         37.46         38.79        20.98 o                         
  -3   2  12        265.48        228.02        34.60 o                         
  -2   2  12        171.32        332.68        54.94 o                         
  -1   2  12        281.29        217.26        27.85 o                         
   0   2  12        251.14        269.81        22.42 o                         
   1   2  12          2.17        110.81        28.48 o                         
   2   2  12       1782.29       1700.90        82.02 o                         
   3   2  12         24.01          0.00        33.77 o                         
   4   2  12        709.78        722.18        30.62 o                         
   5   2  12        147.17        164.88        26.39 o                         
   6   2  12       1649.84       1697.46        61.30 o                         
   7   2  12         97.53        100.13       125.42 o                         
   8   2  12        280.82        143.48       102.11 o                         
   9   2  12          5.43        351.34       107.10 o                         
  -9   3  12         71.86          0.00        77.62 o                         
  -8   3  12       1334.90       1353.28        87.31 o                         
  -7   3  12         70.36         87.69        89.07 o                         
  -6   3  12         21.53         34.84        27.65 o                         
  -5   3  12        772.73        705.08        29.66 o                         
  -4   3  12       2652.54       2778.42        43.81 o                         
  -3   3  12       2971.85       2644.44        55.32 o                         
  -2   3  12        429.52        457.06       169.60 o                         
  -1   3  12       5396.42       5020.56       442.01 o                         
   0   3  12       2416.60       2532.57        71.25 o                         
   1   3  12       3151.48       3330.33       460.33 o                         
   2   3  12        750.91        836.49       142.23 o                         
   3   3  12       2892.29       3117.40       112.40 o                         
   4   3  12        988.05        988.85        36.19 o                         
   5   3  12        431.31        440.87        29.10 o                         
   6   3  12        776.69        783.07        46.72 o                         
   7   3  12        194.34        120.72        75.01 o                         
   8   3  12          4.59          0.00        75.57 o                         
   9   3  12         47.39        138.04       126.67 o                         
  -9   4  12        664.81        486.31       118.92 o                         
  -8   4  12          4.03         55.35        71.70 o                         
  -7   4  12       2190.28       2266.89       134.20 o                         
  -6   4  12         93.80         57.31        35.29 o                         
  -5   4  12        390.53        396.62        40.64 o                         
  -4   4  12        224.56        288.82        27.86 o                         
  -3   4  12       2277.47       2275.40        58.15 o                         
  -2   4  12         26.93          0.00        39.29 o                         
  -1   4  12        214.41        173.09        48.17 o                         
   0   4  12        329.51        355.95        26.49 o                         
   1   4  12          3.39         78.62        30.73 o                         
   2   4  12        580.03        646.76        73.01 o                         
   3   4  12       2209.31       2420.64        82.04 o                         
   4   4  12        234.32        247.44        28.69 o                         
   5   4  12       1342.13       1307.89        37.34 o                         
   6   4  12        614.34        698.75        85.28 o                         
   7   4  12       1363.70       1362.67       143.48 o                         
   8   4  12          6.98        210.72       108.86 o                         
  -9   5  12         29.39         66.20        70.02 o                         
  -8   5  12        596.06        569.28       122.43 o                         
  -7   5  12        305.19        360.06       145.24 o                         
  -6   5  12         26.77         76.04        51.18 o                         
  -5   5  12        565.83        532.37        30.99 o                         
  -4   5  12        898.47        988.83        38.08 o                         
  -3   5  12       1332.37       1428.29       174.87 o                         
  -2   5  12         20.10         28.71        36.97 o                         
  -1   5  12       2878.16       2594.92       323.12 o                         
   0   5  12        562.53        558.08        35.68 o                         
   1   5  12       1307.57       1580.37       147.52 o                         
   2   5  12         60.98         97.98        38.58 o                         
   3   5  12       1701.57       1737.75       159.29 o                         
   4   5  12         30.90         25.39        26.75 o                         
   5   5  12         73.62         46.98        25.07 o                         
   6   5  12          2.61         50.38        39.88 o                         
   7   5  12        143.49        128.10        70.70 o                         
   8   5  12         24.43         65.23        80.79 o                         
  -8   6  12          3.81        249.06       137.71 o                         
  -7   6  12        351.93        256.74       110.11 o                         
  -6   6  12        789.99        769.26       101.33 o                         
  -5   6  12         14.58         27.90        24.30 o                         
  -4   6  12         41.86         47.94        36.63 o                         
  -3   6  12        266.49        301.04        59.43 o                         
  -2   6  12         42.01         40.29        41.99 o                         
  -1   6  12       1352.40       1223.47       141.48 o                         
   0   6  12        291.40        305.10        40.99 o                         
   1   6  12        314.70        460.19       137.74 o                         
   2   6  12         25.31         46.30        44.66 o                         
   3   6  12       1686.95       1677.66        59.81 o                         
   4   6  12        296.57        300.10        38.78 o                         
   5   6  12        767.72        723.60        39.04 o                         
   6   6  12       1110.54       1277.02        92.05 o                         
   7   6  12        364.97        446.64        81.12 o                         
   8   6  12        150.57         64.45        78.22 o                         
  -8   7  12         57.73         17.36        76.80 o                         
  -7   7  12        564.87        751.34       213.48 o                         
  -6   7  12         46.46         79.34        76.52 o                         
  -5   7  12        836.94        817.94        41.49 o                         
  -4   7  12       1281.71       1330.76        55.78 o                         
  -3   7  12        928.58       1274.67        73.80 o                         
  -2   7  12        865.24        941.52       216.99 o                         
  -1   7  12       1919.61       1876.41       147.00 o                         
   0   7  12       1751.53       1624.69        66.15 o                         
   1   7  12       1187.96       1252.46       244.84 o                         
   2   7  12       1366.41       1389.64       321.36 o                         
   3   7  12       1897.23       1928.82        76.52 o                         
   4   7  12        590.54        526.25        55.45 o                         
   5   7  12         64.17         52.07        29.93 o                         
   6   7  12        248.46        282.99        86.78 o                         
   7   7  12        381.68        252.94       113.38 o                         
  -7   8  12       1143.13       1251.84        96.07 o                         
  -6   8  12        865.86        820.34        63.00 o                         
  -5   8  12         67.92         75.91        34.58 o                         
  -4   8  12         84.33         64.85        61.22 o                         
  -3   8  12        705.96        761.52        66.83 o                         
  -2   8  12        993.68       1106.13        60.66 o                         
  -1   8  12        309.86        311.73        90.04 o                         
   0   8  12          1.77         23.70        34.20 o                         
   1   8  12         23.85        175.24       165.56 o                         
   2   8  12          8.58          0.00        62.94 o                         
   3   8  12        759.48        830.25        70.15 o                         
   4   8  12        136.91        178.32        37.72 o                         
   5   8  12        895.94        879.21        48.93 o                         
   6   8  12         21.06         71.65        53.44 o                         
   7   8  12       1264.07       1285.15       116.89 o                         
  -7   9  12        374.65        305.61       160.79 o                         
  -6   9  12        186.58        171.01        50.22 o                         
  -5   9  12        616.37        507.16        44.99 o                         
  -4   9  12          0.90         28.22        45.08 o                         
  -3   9  12       1301.29       1536.25       485.42 o                         
  -2   9  12         55.71         74.03        62.29 o                         
  -1   9  12       1672.13       1479.65        71.90 o                         
   0   9  12         68.46         57.44        36.77 o                         
   1   9  12        467.52        701.01       172.08 o                         
   2   9  12         95.88         84.91        79.03 o                         
   3   9  12       1288.10       1490.91       520.77 o                         
   4   9  12        270.74        293.93        54.55 o                         
   5   9  12        197.45        188.53        37.92 o                         
   6   9  12         18.91         40.55        52.15 o                         
  -6  10  12         52.98         81.98        45.90 o                         
  -5  10  12        440.98        474.09        55.59 o                         
  -4  10  12        162.37        182.06        49.29 o                         
  -3  10  12         74.93         97.61        68.42 o                         
  -2  10  12         90.16        142.46       110.37 o                         
  -1  10  12        151.78        191.89        93.05 o                         
   0  10  12         57.11         70.87        35.56 o                         
   1  10  12        155.57        167.78        60.71 o                         
   2  10  12        184.81        245.70        71.05 o                         
   3  10  12         29.61         88.48        70.00 o                         
   4  10  12          1.93         23.53        46.09 o                         
   5  10  12        173.12        229.70        47.39 o                         
  -5  11  12        230.00        233.12        47.09 o                         
  -4  11  12        353.82        385.14        56.96 o                         
  -3  11  12         17.11         41.92        74.41 o                         
  -2  11  12        252.39        208.35        73.65 o                         
  -1  11  12         12.69         28.22        62.08 o                         
   0  11  12        128.49        128.07        39.96 o                         
   1  11  12         45.12         75.07        62.91 o                         
   2  11  12          7.90         50.80        74.38 o                         
   3  11  12         17.68         53.77        70.27 o                         
   4  11  12        136.99         68.53        53.16 o                         
  -3  12  12         69.82         77.57        91.87 o                         
  -2  12  12        164.62        300.42        94.56 o                         
  -1  12  12        429.93        307.97        73.11 o                         
   0  12  12         36.41         68.15        46.53 o                         
   1  12  12          0.26        112.93        71.94 o                         
   2  12  12        187.46        166.09       187.64 o                         
   3  12  12        208.84        161.30        88.14 o                         
  -9   0  13        620.65        374.78       136.48 o                         
  -7   0  13        900.40        783.17        94.33 o                         
  -5   0  13        667.54        668.82        52.18 o                         
  -3   0  13         53.42          1.51        66.74 o                         
  -1   0  13        293.00        599.57        55.70 o                         
   1   0  13        812.43        505.24        57.70 o                         
   3   0  13        388.79        498.21        68.24 o                         
   5   0  13         25.16         42.15        36.13 o                         
   7   0  13         17.77          0.50       116.41 o                         
  -9   1  13        109.35        201.33       149.00 o                         
  -8   1  13          9.09         23.88        68.50 o                         
  -7   1  13        142.61         95.31       106.38 o                         
  -6   1  13         16.83         61.99        35.54 o                         
  -5   1  13        416.02        392.77        32.24 o                         
  -4   1  13         12.15         15.87        26.14 o                         
  -3   1  13       2892.65       2979.46        73.76 o                         
  -2   1  13         19.50         73.63        33.87 o                         
  -1   1  13        296.32       1522.20       168.60 o                         
   0   1  13         39.53         37.13        25.09 o                         
   1   1  13       5060.83       3966.50       180.14 o                         
   2   1  13          2.95         31.93        35.48 o                         
   3   1  13         14.64          0.00        57.85 o                         
   4   1  13          2.93         64.33        35.18 o                         
   5   1  13       1847.18       2103.31        55.62 o                         
   6   1  13         19.43         67.28        46.13 o                         
   7   1  13         26.60         23.17        68.59 o                         
   8   1  13         29.94          0.00        85.62 o                         
  -9   2  13       1338.68       1173.72        92.77 o                         
  -8   2  13         10.81        239.20       100.83 o                         
  -7   2  13       1685.89       1827.19        81.22 o                         
  -6   2  13         78.15         97.41        38.64 o                         
  -5   2  13       2685.67       2712.64        50.79 o                         
  -4   2  13        130.09        150.85        34.53 o                         
  -3   2  13       3188.33       3275.29        54.92 o                         
  -2   2  13        450.47        526.14        72.00 o                         
  -1   2  13       2809.90       2691.28        51.43 o                         
   0   2  13        315.39        294.56        27.84 o                         
   1   2  13        960.79       1171.80        91.05 o                         
   2   2  13        647.59        655.59        72.00 o                         
   3   2  13        416.41        394.26       114.38 o                         
   4   2  13          9.00         12.63        31.33 o                         
   5   2  13          0.37         61.82        27.61 o                         
   6   2  13         92.31        124.40        40.98 o                         
   7   2  13         81.71         22.48        80.64 o                         
   8   2  13         17.44          0.00        82.09 o                         
  -9   3  13         62.25         89.55        88.56 o                         
  -8   3  13        451.31        466.39        72.38 o                         
  -7   3  13         71.34        129.46        71.09 o                         
  -6   3  13        117.46        112.44        37.84 o                         
  -5   3  13          3.35         40.05        20.96 o                         
  -4   3  13        176.72        150.35        29.24 o                         
  -3   3  13       1267.10       1390.07        46.52 o                         
  -2   3  13        266.27        307.04       167.32 o                         
  -1   3  13         50.33        709.97       281.22 o                         
   0   3  13       1185.28       1008.62        39.82 o                         
   1   3  13       2672.30       2352.56       287.99 o                         
   2   3  13       3037.62       3078.25       171.83 o                         
   3   3  13          6.55          0.00        49.06 o                         
   4   3  13       3125.19       3154.67        66.99 o                         
   5   3  13       2730.50       2975.74        59.46 o                         
   6   3  13       1707.43       1687.23        78.07 o                         
   7   3  13        132.58        208.83       199.93 o                         
   8   3  13       1162.81       1351.62       186.13 o                         
  -8   4  13        607.26        408.22        80.08 o                         
  -7   4  13        386.66        477.04       193.18 o                         
  -6   4  13        811.09        837.95        49.62 o                         
  -5   4  13        185.20        173.52        47.42 o                         
  -4   4  13       1830.18       1993.27        47.13 o                         
  -3   4  13        163.30         96.19        79.78 o                         
  -2   4  13       4089.40       4111.05       122.43 o                         
  -1   4  13        161.24        102.82        36.28 o                         
   0   4  13       1421.51       1248.80       134.95 o                         
   1   4  13         33.07         63.61        68.74 o                         
   2   4  13       2203.33       2286.35       255.38 o                         
   3   4  13         15.37         98.04        88.31 o                         
   4   4  13         62.21         71.64        31.93 o                         
   5   4  13          2.53         39.03        22.73 o                         
   6   4  13         46.82         70.11        56.95 o                         
   7   4  13         27.99        128.00       120.18 o                         
   8   4  13        352.23         14.39        88.22 o                         
  -8   5  13        175.18        187.46        75.81 o                         
  -7   5  13          2.23         35.33        69.87 o                         
  -6   5  13          2.91         19.95        44.37 o                         
  -5   5  13         29.67         19.30        25.99 o                         
  -4   5  13        143.70        125.31        33.30 o                         
  -3   5  13         83.41        255.64        47.44 o                         
  -2   5  13        114.90        209.24        83.52 o                         
  -1   5  13        349.29        386.91        48.10 o                         
   0   5  13         41.03         47.83        28.81 o                         
   1   5  13        537.49        623.41        48.72 o                         
   2   5  13        328.66        378.13        55.95 o                         
   3   5  13        159.95         35.25        48.78 o                         
   4   5  13        992.41       1077.27        46.23 o                         
   5   5  13        488.31        610.48        36.11 o                         
   6   5  13        601.00        572.92        52.26 o                         
   7   5  13        173.40        201.97       105.10 o                         
   8   5  13        537.03        547.26        47.07 o                         
  -8   6  13        141.49        244.04       118.90 o                         
  -7   6  13        261.79        310.35       136.21 o                         
  -6   6  13        175.46        165.25        71.23 o                         
  -5   6  13        430.33        365.66        34.19 o                         
  -4   6  13         66.26         96.70        59.71 o                         
  -3   6  13        751.36        759.86        58.19 o                         
  -2   6  13        724.54        846.33        65.37 o                         
  -1   6  13        674.20        789.70       229.04 o                         
   0   6  13        178.03        157.88        42.06 o                         
   1   6  13        652.99        626.76       217.02 o                         
   2   6  13        922.99       1008.10        64.79 o                         
   3   6  13        322.90        310.27        58.43 o                         
   4   6  13         62.51         41.14        35.89 o                         
   5   6  13         17.06         45.86        28.75 o                         
   6   6  13         90.86        116.06        84.80 o                         
   7   6  13          4.88         86.05        86.81 o                         
  -7   7  13        614.83        879.00        90.80 o                         
  -6   7  13        131.43        205.45        49.73 o                         
  -5   7  13        460.49        409.10        40.86 o                         
  -4   7  13          4.75         27.47        40.56 o                         
  -3   7  13          3.48        158.61       146.24 o                         
  -2   7  13        379.38        440.96        90.57 o                         
  -1   7  13         19.50        295.83       229.54 o                         
   0   7  13        254.23        191.44        42.35 o                         
   1   7  13       1729.99       1638.14       218.50 o                         
   2   7  13        804.85        825.90        71.58 o                         
   3   7  13        370.41        285.75       188.64 o                         
   4   7  13        918.85        977.80        76.02 o                         
   5   7  13       1813.02       2006.84        86.05 o                         
   6   7  13        276.86        268.29        55.00 o                         
   7   7  13        413.24        469.10        61.03 o                         
  -7   8  13          2.97        197.35       198.43 o                         
  -6   8  13       1383.56       1380.34       112.15 o                         
  -5   8  13          9.12         23.82        34.22 o                         
  -4   8  13       1491.95       1412.53        58.47 o                         
  -3   8  13        712.73        793.50       194.16 o                         
  -2   8  13       1911.18       1731.39       143.48 o                         
  -1   8  13        497.93        633.53       207.23 o                         
   0   8  13        251.47        223.23        43.65 o                         
   1   8  13        505.32        452.50       159.06 o                         
   2   8  13       1136.13       1360.46        89.71 o                         
   3   8  13        316.34        347.09       271.94 o                         
   4   8  13         45.16         43.73        36.86 o                         
   5   8  13          1.39         39.37        36.41 o                         
   6   8  13         71.89        127.00        63.65 o                         
  -6   9  13        102.38        188.10        58.95 o                         
  -5   9  13        150.31        185.48        46.26 o                         
  -4   9  13         34.96         75.46        42.02 o                         
  -3   9  13         77.83         15.12        85.44 o                         
  -2   9  13        952.81        842.29        86.58 o                         
  -1   9  13        377.10        369.61        60.86 o                         
   0   9  13       1020.68        929.71        63.70 o                         
   1   9  13         41.81         77.85        72.26 o                         
   2   9  13       1372.74       1513.85        89.65 o                         
   3   9  13        311.89        372.71        87.27 o                         
   4   9  13        984.44        829.75        58.64 o                         
   5   9  13         14.31         27.59        38.38 o                         
  -5  10  13        508.60        382.09        51.21 o                         
  -4  10  13          7.41         45.90        44.64 o                         
  -3  10  13         77.47         59.61        77.66 o                         
  -2  10  13         63.37         59.94        77.87 o                         
  -1  10  13        146.63        117.76        61.47 o                         
   0  10  13        349.57        385.03        48.54 o                         
   1  10  13          0.32         85.01        94.84 o                         
   2  10  13          0.97         83.72        79.45 o                         
   3  10  13         16.98         40.86        73.63 o                         
   4  10  13        399.53        356.77        55.67 o                         
  -4  11  13        285.47        174.63        40.95 o                         
  -3  11  13         90.21        110.01        82.58 o                         
  -2  11  13        833.95        908.71        88.99 o                         
  -1  11  13        308.19        157.72        70.36 o                         
   0  11  13        127.15         55.91        42.75 o                         
   1  11  13         76.40        143.17       102.36 o                         
   2  11  13         22.01          0.00        90.04 o                         
   3  11  13         92.62          0.00        80.29 o                         
  -1  12  13         73.22         71.48        82.19 o                         
   0  12  13         14.15          3.10        47.79 o                         
   1  12  13         16.29         66.11        78.36 o                         
  -8   0  14       1690.32       1771.57       129.96 o                         
  -6   0  14        503.70        269.91        52.18 o                         
  -4   0  14       4474.91       4690.15       121.93 o                         
  -2   0  14       1199.12       1231.76        65.23 o                         
   0   0  14       2452.07       2674.22        84.80 o                         
   2   0  14         19.23          0.00        67.24 o                         
   4   0  14        347.78        447.53       126.95 o                         
   6   0  14          5.56         18.06       106.38 o                         
   8   0  14          1.30         19.07       122.94 o                         
  -8   1  14        185.91        202.49        82.37 o                         
  -7   1  14        269.61        201.19        68.72 o                         
  -6   1  14       1106.68       1155.38        62.87 o                         
  -5   1  14        774.83        737.68        43.12 o                         
  -4   1  14        152.91        158.45        52.30 o                         
  -3   1  14         59.17         70.57        50.60 o                         
  -2   1  14        247.95        494.88       177.38 o                         
  -1   1  14          0.01         45.97        44.16 o                         
   0   1  14        835.05        894.78        43.61 o                         
   1   1  14          1.33         32.84        34.72 o                         
   2   1  14        786.13        737.95       210.22 o                         
   3   1  14         41.50         74.77        51.25 o                         
   4   1  14        829.17        903.10        62.80 o                         
   5   1  14        170.03        176.70        37.43 o                         
   6   1  14        962.51        977.55       122.18 o                         
   7   1  14         64.53        145.59        97.61 o                         
   8   1  14        104.85        104.19       117.16 o                         
  -8   2  14        854.15        973.07        80.65 o                         
  -7   2  14          7.41         33.40        78.80 o                         
  -6   2  14        513.64        436.86        81.54 o                         
  -5   2  14        140.01        127.44        29.42 o                         
  -4   2  14       4443.75       4571.00        78.00 o                         
  -3   2  14         43.83         30.36        44.31 o                         
  -2   2  14       1574.07       1645.54       366.00 o                         
  -1   2  14         72.78          0.00        38.13 o                         
   0   2  14       5571.79       5424.80        88.45 o                         
   1   2  14         10.91        115.92        37.92 o                         
   2   2  14       1548.53       1447.77       422.72 o                         
   3   2  14        118.72        101.61        45.95 o                         
   4   2  14       1276.32       1328.18       109.61 o                         
   5   2  14        146.73        144.94        34.12 o                         
   6   2  14         98.76        130.97        61.34 o                         
   7   2  14        107.63        145.62       123.69 o                         
   8   2  14         24.61         27.31        74.08 o                         
  -8   3  14        274.66        127.39       120.93 o                         
  -7   3  14        372.06        398.49       331.65 o                         
  -6   3  14       2939.62       3073.42        84.87 o                         
  -5   3  14        396.21        346.36        49.68 o                         
  -4   3  14        123.59        147.15       138.47 o                         
  -3   3  14       1545.17       1663.29        52.79 o                         
  -2   3  14        140.15         53.78        46.25 o                         
  -1   3  14        428.05        691.59        93.81 o                         
   0   3  14        817.40        888.83        49.54 o                         
   1   3  14        985.33        724.22       123.41 o                         
   2   3  14         73.25        201.65       103.09 o                         
   3   3  14         10.84          0.00        55.35 o                         
   4   3  14        406.26        355.34        81.51 o                         
   5   3  14         96.17         62.01        28.64 o                         
   6   3  14        972.61       1178.12        78.44 o                         
   7   3  14        689.78        647.29       105.87 o                         
   8   3  14         46.68        103.27        63.98 o                         
  -8   4  14        423.12        735.33        88.04 o                         
  -7   4  14         36.42         55.66        89.21 o                         
  -6   4  14          8.78         29.04        46.86 o                         
  -5   4  14         38.86         46.98        36.13 o                         
  -4   4  14       1452.66       1546.52        86.56 o                         
  -3   4  14        581.69        618.82        56.54 o                         
  -2   4  14        275.94        231.08        52.41 o                         
  -1   4  14       1057.36       1408.24       155.55 o                         
   0   4  14       1531.61       1572.83        76.27 o                         
   1   4  14       2346.10       2114.73       115.91 o                         
   2   4  14        297.76        271.42        51.00 o                         
   3   4  14       1886.68       2072.89        60.83 o                         
   4   4  14        717.36        695.71       116.16 o                         
   5   4  14        672.10        637.50        34.84 o                         
   6   4  14        288.96        305.14       102.59 o                         
   7   4  14        809.94        766.83        97.66 o                         
  -7   5  14        127.43        133.95       140.22 o                         
  -6   5  14         56.99        115.74        47.55 o                         
  -5   5  14         19.85         24.41        24.91 o                         
  -4   5  14        313.40        309.91        69.47 o                         
  -3   5  14        322.97        345.05        53.75 o                         
  -2   5  14        621.38        744.69        55.67 o                         
  -1   5  14         88.72        372.04       109.86 o                         
   0   5  14          5.42          4.62        28.85 o                         
   1   5  14        547.20        391.67        51.72 o                         
   2   5  14         92.41         50.24        55.22 o                         
   3   5  14         10.83         56.69        54.23 o                         
   4   5  14         16.44          0.00        39.27 o                         
   5   5  14          3.83         46.35        28.22 o                         
   6   5  14          1.52         53.38        86.31 o                         
   7   5  14        297.64        233.31        84.97 o                         
  -7   6  14        208.78        186.36       143.98 o                         
  -6   6  14         91.32         42.54        67.24 o                         
  -5   6  14          4.77         22.45        28.85 o                         
  -4   6  14        185.41        138.28       100.61 o                         
  -3   6  14        245.87        306.69        68.08 o                         
  -2   6  14         13.15        110.10       106.38 o                         
  -1   6  14         49.11         82.91        91.32 o                         
   0   6  14        454.94        483.42        48.93 o                         
   1   6  14        186.54        146.97        84.30 o                         
   2   6  14        245.83        246.72        57.95 o                         
   3   6  14        666.75        654.08        68.00 o                         
   4   6  14        595.51        592.07        49.28 o                         
   5   6  14        517.47        484.04        39.48 o                         
   6   6  14        277.01        394.86       155.55 o                         
   7   6  14        729.27        770.56        83.52 o                         
  -7   7  14        607.46        492.96       133.22 o                         
  -6   7  14        474.46        528.55       150.53 o                         
  -5   7  14          5.27         38.73        33.35 o                         
  -4   7  14        123.57         55.27        44.84 o                         
  -3   7  14        768.32        991.04       161.07 o                         
  -2   7  14       1251.55       1270.15        74.64 o                         
  -1   7  14          1.45        124.78       134.20 o                         
   0   7  14         84.60         78.19        43.51 o                         
   1   7  14        195.41        105.02        86.56 o                         
   2   7  14        183.80        296.34        74.68 o                         
   3   7  14        403.43        320.49        79.82 o                         
   4   7  14         19.75         22.91        43.05 o                         
   5   7  14         36.18         48.42        34.72 o                         
   6   7  14         88.64         70.73        72.62 o                         
  -6   8  14        133.54        210.46       151.01 o                         
  -5   8  14        470.09        500.06        75.02 o                         
  -4   8  14         46.84         30.29        46.56 o                         
  -3   8  14       1863.50       2182.94       348.96 o                         
  -2   8  14        258.87        316.70       125.67 o                         
  -1   8  14       1607.88       1782.71        92.03 o                         
   0   8  14          4.91         21.95        39.62 o                         
   1   8  14       1789.96       1661.09        92.22 o                         
   2   8  14        125.63        156.79       165.06 o                         
   3   8  14       1159.21       1174.11       420.94 o                         
   4   8  14         53.69         36.94        50.91 o                         
   5   8  14        317.89        282.48        92.80 o                         
  -5   9  14        110.28         75.02        40.83 o                         
  -4   9  14        439.21        418.47        59.16 o                         
  -3   9  14        591.48        544.57       295.75 o                         
  -2   9  14          0.65         76.81        79.98 o                         
  -1   9  14        187.54        170.06       169.83 o                         
   0   9  14         11.71         24.76        41.50 o                         
   1   9  14         33.44        207.87       146.24 o                         
   2   9  14        428.29        254.11        81.00 o                         
   3   9  14        832.58       1151.91       261.90 o                         
   4   9  14         40.34         34.74        50.56 o                         
   5   9  14        321.81        252.95        69.47 o                         
  -4  10  14        167.18        152.65        40.80 o                         
  -3  10  14        656.78        530.06       199.46 o                         
  -2  10  14        244.95        291.66        83.67 o                         
  -1  10  14        205.87        137.56        72.23 o                         
   0  10  14        549.90        532.50        55.69 o                         
   1  10  14        328.72        328.16        74.05 o                         
   2  10  14        163.98          6.19        84.51 o                         
   3  10  14         94.77        318.42       264.66 o                         
  -2  11  14         93.01        112.28        61.22 o                         
  -1  11  14        700.00        452.47       144.49 o                         
   0  11  14          1.61         12.77        40.12 o                         
   1  11  14         11.90        303.65       114.13 o                         
   2  11  14         70.22         16.25       104.24 o                         
  -7   0  15        263.92        234.83       128.45 o                         
  -5   0  15         34.98         46.67        49.17 o                         
  -3   0  15        470.09        490.69        86.31 o                         
  -1   0  15        337.12        574.99        71.75 o                         
   1   0  15       1983.45       1666.25        72.76 o                         
   3   0  15         68.60        113.90        84.80 o                         
   5   0  15       1619.08       1791.64        93.33 o                         
   7   0  15          5.14          0.00       121.43 o                         
  -8   1  15          1.31        120.05       111.65 o                         
  -7   1  15        821.65        611.90        95.87 o                         
  -6   1  15        184.01        349.30        96.34 o                         
  -5   1  15       1562.46       1587.45        77.52 o                         
  -4   1  15         58.98        124.39        72.02 o                         
  -3   1  15       1255.26       1345.50       130.69 o                         
  -2   1  15          8.92         41.75        44.24 o                         
  -1   1  15       1944.15       1571.42        53.13 o                         
   0   1  15          4.87         19.48        23.95 o                         
   1   1  15        113.35        469.87        52.87 o                         
   2   1  15         69.61         82.31        83.29 o                         
   3   1  15        467.49        587.20       248.61 o                         
   4   1  15         95.03         27.17        75.10 o                         
   5   1  15         67.55         85.09        39.64 o                         
   6   1  15        173.42        154.91       157.78 o                         
   7   1  15          0.34         30.14        95.24 o                         
  -8   2  15          0.28        118.50       107.63 o                         
  -7   2  15        525.10        651.73       221.26 o                         
  -6   2  15         69.65         99.74        79.53 o                         
  -5   2  15          0.47         30.68        29.26 o                         
  -4   2  15          2.44         70.87        73.26 o                         
  -3   2  15        443.51        826.53       254.88 o                         
  -2   2  15         10.26         11.90        50.13 o                         
  -1   2  15        789.02       1861.57        75.77 o                         
   0   2  15        244.56        241.44        36.82 o                         
   1   2  15       4381.67       3549.36        72.73 o                         
   2   2  15        181.12        228.66        74.49 o                         
   3   2  15       1380.71       1091.63       235.31 o                         
   4   2  15         82.62         56.70        72.52 o                         
   5   2  15       3603.47       3937.47        79.54 o                         
   6   2  15         22.96        371.34       111.52 o                         
   7   2  15        291.80        164.12       101.25 o                         
  -7   3  15       1045.95       1544.12       191.18 o                         
  -6   3  15         44.87          0.00        69.43 o                         
  -5   3  15       2057.45       2142.60        61.00 o                         
  -4   3  15         64.50         59.95        74.26 o                         
  -3   3  15       1502.19       1466.66       137.49 o                         
  -2   3  15         49.44         76.72        80.03 o                         
  -1   3  15       2317.36       2094.61        65.02 o                         
   0   3  15         78.63         78.09        31.71 o                         
   1   3  15        320.30        693.46        64.11 o                         
   2   3  15        375.14        334.11        51.74 o                         
   3   3  15        172.61        130.91       121.15 o                         
   4   3  15         90.40        149.60        80.79 o                         
   5   3  15        344.19        327.14        41.95 o                         
   6   3  15        278.08        278.57       243.84 o                         
   7   3  15         99.56          0.00       104.50 o                         
  -7   4  15          0.32        101.68       102.61 o                         
  -6   4  15          1.16         23.13        44.15 o                         
  -5   4  15         42.56         57.36        27.10 o                         
  -4   4  15        149.32         93.83        46.20 o                         
  -3   4  15         47.89        102.18       102.86 o                         
  -2   4  15         29.05         23.24        59.58 o                         
  -1   4  15          0.93        192.75        58.27 o                         
   0   4  15          1.56          1.08        31.93 o                         
   1   4  15        819.96        743.17        59.07 o                         
   2   4  15        482.65        556.50        60.81 o                         
   3   4  15          5.71         38.73        55.43 o                         
   4   4  15        202.36        166.59        51.82 o                         
   5   4  15        630.53        789.35        45.40 o                         
   6   4  15        251.87        152.00       122.94 o                         
   7   4  15          2.90         45.29        43.10 o                         
  -7   5  15          1.94         96.07        93.08 o                         
  -6   5  15         80.33         46.10        57.79 o                         
  -5   5  15         69.15         47.34        29.40 o                         
  -4   5  15        183.23        133.99        85.55 o                         
  -3   5  15         54.24         60.54        62.97 o                         
  -2   5  15         97.27        262.79        91.30 o                         
  -1   5  15          6.00          0.00        54.46 o                         
   0   5  15        112.16        122.43        38.65 o                         
   1   5  15         48.10        131.26        56.87 o                         
   2   5  15        580.07        388.70        83.80 o                         
   3   5  15        289.36        312.69        62.80 o                         
   4   5  15         38.58         79.29        59.71 o                         
   5   5  15         34.72         38.11        32.67 o                         
   6   5  15        452.65        500.42        78.76 o                         
  -6   6  15        335.27        272.20       176.10 o                         
  -5   6  15         12.20         57.59        34.72 o                         
  -4   6  15          1.14         65.39        70.73 o                         
  -3   6  15         43.85        127.26        67.41 o                         
  -2   6  15        146.21        247.58       102.59 o                         
  -1   6  15         39.25         75.03        54.13 o                         
   0   6  15         47.65         79.49        38.87 o                         
   1   6  15         36.77         23.32        54.62 o                         
   2   6  15         79.54         68.80        64.73 o                         
   3   6  15         82.14         82.07        71.12 o                         
   4   6  15          3.75         29.52        82.22 o                         
   5   6  15        391.81        492.79        62.72 o                         
   6   6  15        225.05        206.40        52.44 o                         
  -6   7  15        122.39        110.15        77.13 o                         
  -5   7  15          4.51         26.07        38.40 o                         
  -4   7  15        672.69        682.92        78.79 o                         
  -3   7  15         21.94         36.80        81.43 o                         
  -2   7  15        635.43        790.45       116.14 o                         
  -1   7  15         65.31         32.33        59.03 o                         
   0   7  15        192.17        142.08        43.26 o                         
   1   7  15         14.07         41.26        59.39 o                         
   2   7  15        382.20        213.26        74.33 o                         
   3   7  15         82.37         67.42        82.49 o                         
   4   7  15         11.69          4.89        78.18 o                         
   5   7  15          0.54         49.03        43.26 o                         
  -5   8  15         17.40         22.52        42.10 o                         
  -4   8  15          0.17         40.78        60.18 o                         
  -3   8  15          8.10          7.72        84.26 o                         
  -2   8  15       1065.24       1316.39        90.70 o                         
  -1   8  15        127.84         31.69        65.46 o                         
   0   8  15        496.95        382.09        59.88 o                         
   1   8  15         14.20         55.04        64.22 o                         
   2   8  15       1639.80       1797.93        91.72 o                         
   3   8  15        196.83        156.32        83.56 o                         
   4   8  15       1075.92       1026.96        82.54 o                         
  -4   9  15       1259.98       1188.99        60.92 o                         
  -3   9  15        551.41        378.46       147.25 o                         
  -2   9  15        907.93        881.53       104.12 o                         
  -1   9  15        721.83        672.29        75.30 o                         
   0   9  15        541.29        529.96        66.12 o                         
   1   9  15         80.64         59.02        76.64 o                         
   2   9  15        581.32        558.28        86.40 o                         
   3   9  15         21.69        110.48       110.89 o                         
  -2  10  15        306.96        206.28        93.00 o                         
  -1  10  15        413.09        384.54       191.40 o                         
   0  10  15         80.88         38.90        46.60 o                         
   1  10  15        208.24        204.65       189.14 o                         
   2  10  15        556.43        652.76        95.00 o                         
  -6   0  16       2465.03       2473.51       133.47 o                         
  -4   0  16        429.80        460.08       113.90 o                         
  -2   0  16       2155.87       2495.58        99.85 o                         
   0   0  16         17.60         13.05        38.14 o                         
   2   0  16        717.33        864.46        96.84 o                         
   4   0  16        178.35         86.31       114.41 o                         
   6   0  16        359.86        141.00       146.52 o                         
  -7   1  16          1.68        130.54        93.07 o                         
  -6   1  16          4.44        173.36        95.96 o                         
  -5   1  16        124.57        182.38        47.96 o                         
  -4   1  16        636.19       1107.34       297.03 o                         
  -3   1  16        350.39        416.87       280.97 o                         
  -2   1  16        645.92        743.27       121.66 o                         
  -1   1  16        499.22        339.48        62.47 o                         
   0   1  16       2681.06       2612.61        71.22 o                         
   1   1  16        127.88        429.10       128.71 o                         
   2   1  16       1095.83       1026.36        96.59 o                         
   3   1  16        166.98        269.77       216.49 o                         
   4   1  16       1564.20       1486.84       299.79 o                         
   5   1  16         44.67         68.22        61.22 o                         
   6   1  16        256.18        230.09       200.18 o                         
  -7   2  16         14.93        235.45       239.57 o                         
  -6   2  16       2418.58       2442.64       141.25 o                         
  -5   2  16         23.14         78.83        55.20 o                         
  -4   2  16        281.33        397.99        76.08 o                         
  -3   2  16          9.88         57.89        57.98 o                         
  -2   2  16       2492.63       2722.68       102.59 o                         
  -1   2  16        184.62        136.16        46.93 o                         
   0   2  16         21.10         65.95        33.62 o                         
   1   2  16         50.21         50.81        48.17 o                         
   2   2  16          0.07         63.65        69.67 o                         
   3   2  16         30.04         46.15        58.90 o                         
   4   2  16        606.19        565.12       254.12 o                         
   5   2  16        116.59        118.76        44.99 o                         
   6   2  16        418.14        562.39       105.62 o                         
  -7   3  16        476.72        632.23       106.59 o                         
  -6   3  16          5.87        240.05       243.09 o                         
  -5   3  16        403.58        278.07        45.38 o                         
  -4   3  16        640.73        190.31       120.40 o                         
  -3   3  16       1244.69       1348.71        66.94 o                         
  -2   3  16        662.70        759.80       159.54 o                         
  -1   3  16        352.43        473.01       245.34 o                         
   0   3  16       1765.80       1824.88        68.86 o                         
   1   3  16        356.39        578.73       205.23 o                         
   2   3  16       1027.69        988.03        69.52 o                         
   3   3  16         79.41         36.69        67.63 o                         
   4   3  16       1996.35       2619.71       140.25 o                         
   5   3  16        145.09        134.18        44.31 o                         
   6   3  16        275.27        194.13       103.46 o                         
  -6   4  16        196.96        348.88       156.78 o                         
  -5   4  16          2.46         23.21        35.74 o                         
  -4   4  16        120.80        135.90        70.99 o                         
  -3   4  16         58.95        154.60        82.04 o                         
  -2   4  16        647.18        775.98        68.47 o                         
  -1   4  16          8.88          0.00        56.59 o                         
   0   4  16         13.74         23.99        36.41 o                         
   1   4  16          6.83         91.14        56.38 o                         
   2   4  16        270.53        369.44       134.45 o                         
   3   4  16        494.41        349.28        98.32 o                         
   4   4  16          2.69         10.72        73.60 o                         
   5   4  16          1.72         61.69        53.70 o                         
   6   4  16          1.73         31.89        38.55 o                         
  -6   5  16          4.58          4.09        56.84 o                         
  -5   5  16         62.35         60.98        39.12 o                         
  -4   5  16         17.75         67.26        65.23 o                         
  -3   5  16        370.18        222.70        67.02 o                         
  -2   5  16        129.32        282.76        69.51 o                         
  -1   5  16          7.27         22.06        59.95 o                         
   0   5  16          3.29         26.63        39.57 o                         
   1   5  16         89.74         59.95        59.17 o                         
   2   5  16        114.72         22.42        68.93 o                         
   3   5  16          8.47        117.59        69.92 o                         
   4   5  16         26.20         38.38        84.94 o                         
   5   5  16         88.53         85.67        46.65 o                         
  -5   6  16         16.11         69.49        42.53 o                         
  -4   6  16        159.27        175.98        76.75 o                         
  -3   6  16          1.64          0.00        81.24 o                         
  -2   6  16          0.42         53.71        70.94 o                         
  -1   6  16        148.85        242.43        71.23 o                         
   0   6  16        314.99        400.11        73.26 o                         
   1   6  16        222.35         68.33        69.36 o                         
   2   6  16        102.99         65.80        72.63 o                         
   3   6  16          2.25         36.63        82.66 o                         
   4   6  16         34.17         68.10        75.37 o                         
   5   6  16        321.43        394.58        54.82 o                         
  -5   7  16         64.64         76.65        45.95 o                         
  -4   7  16        149.17        284.44        91.62 o                         
  -3   7  16        618.62        769.97       190.15 o                         
  -2   7  16         49.72        123.77        69.18 o                         
  -1   7  16        153.26        144.58        74.15 o                         
   0   7  16         34.45         30.59        43.41 o                         
   1   7  16       1107.77       1004.53        97.09 o                         
   2   7  16          8.42         12.79        72.69 o                         
   3   7  16        284.29        222.53       150.51 o                         
   4   7  16         13.19          0.00        94.57 o                         
  -4   8  16        139.53        177.35        44.78 o                         
  -3   8  16        539.76        766.54       100.01 o                         
  -2   8  16         38.92         93.99        89.82 o                         
  -1   8  16          5.30         70.44        68.86 o                         
   0   8  16        132.49        141.63        55.20 o                         
   1   8  16         32.19         27.24        71.03 o                         
   2   8  16          0.74         25.61        79.47 o                         
   3   8  16        601.74        365.63       100.89 o                         
  -2   9  16        355.73        465.63        87.85 o                         
  -1   9  16        708.62        616.50       317.32 o                         
   0   9  16        802.70        760.77        92.80 o                         
   1   9  16       1322.61       1465.09       274.45 o                         
   2   9  16        593.68        463.14        90.30 o                         
  -5   0  17         37.95          0.00        67.24 o                         
  -3   0  17         91.39        317.07       115.91 o                         
  -1   0  17       1404.28       1552.35        91.83 o                         
   1   0  17       1013.82       1060.15        89.32 o                         
   3   0  17       2670.80       2646.62       112.90 o                         
   5   0  17        304.79        275.93        83.29 o                         
  -6   1  17        283.84        436.37       345.70 o                         
  -5   1  17         41.50         48.41        46.54 o                         
  -4   1  17         83.33         85.51        90.84 o                         
  -3   1  17        327.52        455.77        69.99 o                         
  -2   1  17         16.61         62.20        55.74 o                         
  -1   1  17          7.77         86.82        51.00 o                         
   0   1  17         16.44         33.44        34.53 o                         
   1   1  17        193.05        186.23        50.56 o                         
   2   1  17         10.00          0.00        54.93 o                         
   3   1  17        269.22        216.63        69.44 o                         
   4   1  17         85.15        121.76        89.95 o                         
   5   1  17       1018.21        985.16        71.67 o                         
  -6   2  17         55.06          0.00        74.54 o                         
  -5   2  17       1231.63       1158.77        66.82 o                         
  -4   2  17         63.34         55.06        80.94 o                         
  -3   2  17       2105.90       2123.29        85.52 o                         
  -2   2  17          3.68         62.92        62.62 o                         
  -1   2  17       3001.80       2929.01       135.48 o                         
   0   2  17          3.06         15.55        32.41 o                         
   1   2  17        882.92        914.84        75.61 o                         
   2   2  17         12.79         45.58        63.40 o                         
   3   2  17       1451.89       1606.07       145.49 o                         
   4   2  17         64.93         92.74        82.84 o                         
   5   2  17          0.79         30.20        47.17 o                         
  -6   3  17         29.65         72.92        81.62 o                         
  -5   3  17          6.56         97.73        45.00 o                         
  -4   3  17        137.46         60.97        84.05 o                         
  -3   3  17          3.92          0.00        66.60 o                         
  -2   3  17        731.69       1127.19        71.14 o                         
  -1   3  17         78.35        205.27        58.51 o                         
   0   3  17        517.03        466.25        54.00 o                         
   1   3  17        224.42        150.17        59.75 o                         
   2   3  17        824.73        446.51        72.45 o                         
   3   3  17        199.97        249.17        69.42 o                         
   4   3  17        100.07        158.84        98.07 o                         
   5   3  17       1077.00       1074.12        72.09 o                         
  -5   4  17         40.25        112.61        93.08 o                         
  -4   4  17       1356.08       1157.42       291.51 o                         
  -3   4  17         70.14         33.88        75.68 o                         
  -2   4  17        423.22        367.59        65.49 o                         
  -1   4  17        192.78        219.47        64.19 o                         
   0   4  17        184.67        162.38        46.54 o                         
   1   4  17          2.69          0.00        63.72 o                         
   2   4  17         29.99        117.58        67.08 o                         
   3   4  17        371.77        526.77       102.61 o                         
   4   4  17          1.28        449.47       339.18 o                         
   5   4  17          6.13         16.27        58.98 o                         
  -5   5  17          0.19         39.35        54.25 o                         
  -4   5  17         30.43         45.99       105.20 o                         
  -3   5  17         29.00         53.80        75.70 o                         
  -2   5  17        466.58        332.33       105.35 o                         
  -1   5  17          2.59         44.17        67.41 o                         
   0   5  17         46.95         42.05        40.02 o                         
   1   5  17          9.72         27.34        67.95 o                         
   2   5  17        281.73        550.62        79.37 o                         
   3   5  17         11.80         93.19        77.97 o                         
   4   5  17         25.85         89.49       107.61 o                         
  -4   6  17        348.07        245.18       258.14 o                         
  -3   6  17        179.99          0.00        80.41 o                         
  -2   6  17         13.75        108.67        76.85 o                         
  -1   6  17        128.48         73.71        74.26 o                         
   0   6  17         44.91         52.39        48.58 o                         
   1   6  17         11.64         48.91        71.67 o                         
   2   6  17          3.71         42.18        78.88 o                         
   3   6  17         91.71        220.89        84.16 o                         
   4   6  17          2.97        237.22       216.24 o                         
  -3   7  17        256.54        177.14       173.34 o                         
  -2   7  17         97.42        518.59        82.65 o                         
  -1   7  17        286.06        171.61        81.61 o                         
   0   7  17         10.83         25.38        46.86 o                         
   1   7  17        430.42        479.49        81.78 o                         
   2   7  17        445.98         72.96        84.59 o                         
   3   7  17         53.04        278.70       257.14 o                         
  -2   8  17        819.63        820.96        91.80 o                         
  -1   8  17          9.25         18.47        72.57 o                         
   0   8  17       1269.14       1315.49        91.00 o                         
   1   8  17        104.56        158.16        74.55 o                         
  -4   0  18         37.75        101.36       134.98 o                         
  -2   0  18         15.70          0.00        82.79 o                         
   0   0  18         36.69         14.05        54.19 o                         
   2   0  18         40.45         85.80        80.79 o                         
   4   0  18        839.73        631.69       135.98 o                         
  -5   1  18         36.44         68.80        51.00 o                         
  -4   1  18         15.31         30.84       102.96 o                         
  -3   1  18          4.90        159.14        70.89 o                         
  -2   1  18       1078.35       1642.01        77.17 o                         
  -1   1  18          0.09         48.56        53.14 o                         
   0   1  18          8.06         11.33        38.14 o                         
   1   1  18         13.98          0.00        52.44 o                         
   2   1  18        692.40        507.11        76.82 o                         
   3   1  18          0.32          0.00        70.50 o                         
   4   1  18          0.74         43.92        98.92 o                         
  -5   2  18          1.19         81.43        42.79 o                         
  -4   2  18         62.15        180.47       133.45 o                         
  -3   2  18        142.68        263.64        77.62 o                         
  -2   2  18        365.06        281.36        78.23 o                         
  -1   2  18         19.10         99.21       103.62 o                         
   0   2  18        872.71        805.00        55.04 o                         
   1   2  18        122.40         67.74        63.98 o                         
   2   2  18        949.92       1204.16        79.23 o                         
   3   2  18         63.90          0.00        77.52 o                         
   4   2  18        800.67        718.06       184.13 o                         
  -5   3  18        545.64        522.72       141.61 o                         
  -4   3  18        138.01         20.65        94.02 o                         
  -3   3  18        114.20         18.56        79.75 o                         
  -2   3  18        637.58        781.48       104.09 o                         
  -1   3  18         10.71        114.05        60.88 o                         
   0   3  18         17.96         54.33        40.76 o                         
   1   3  18        107.60          0.00        61.38 o                         
   2   3  18        399.08        571.24        95.84 o                         
   3   3  18        482.73        569.33        81.05 o                         
   4   3  18        148.27        283.73        98.80 o                         
  -4   4  18        204.62        203.18        43.51 o                         
  -3   4  18       1331.99       1251.81        83.98 o                         
  -2   4  18        390.99        574.84        81.33 o                         
  -1   4  18        812.19       1013.92        85.62 o                         
   0   4  18        324.96        300.92        53.84 o                         
   1   4  18       1334.56       1149.93        84.68 o                         
   2   4  18        266.90        275.26        80.35 o                         
   3   4  18         51.74         33.14        85.15 o                         
  -3   5  18        204.73         30.51        87.60 o                         
  -2   5  18        423.35        403.62       192.16 o                         
  -1   5  18         27.12         32.09        73.26 o                         
   0   5  18         20.74         37.85        44.16 o                         
   1   5  18         33.05         47.95        73.44 o                         
   2   5  18         72.50         84.10        84.30 o                         
   3   5  18         57.19        180.50        90.11 o                         
  -2   6  18        374.33        181.94       191.65 o                         
  -1   6  18        218.93        806.20        87.98 o                         
   0   6  18        129.19        108.06        52.43 o                         
   1   6  18        956.25        461.18        87.77 o                         
   2   6  18         85.64        257.15        84.68 o                         
  -3   0  19        277.84          0.00       116.41 o                         
  -1   0  19         63.58        125.95        92.83 o                         
   1   0  19        466.59        483.66        92.83 o                         
   3   0  19        134.25        368.76       113.40 o                         
  -3   1  19        218.75        404.71        82.30 o                         
  -2   1  19         71.41         66.28        71.46 o                         
  -1   1  19        178.63        185.96        67.33 o                         
   0   1  19         54.91         76.59        44.35 o                         
   1   1  19         58.09         40.57        67.50 o                         
   2   1  19         14.35        158.78        70.12 o                         
   3   1  19        548.01        598.56        81.58 o                         
  -3   2  19          2.82         42.75        44.52 o                         
  -2   2  19         42.88         52.31        72.38 o                         
  -1   2  19        151.78         65.48        65.48 o                         
   0   2  19         45.47        174.13        50.76 o                         
   1   2  19         39.47        231.93        64.93 o                         
   2   2  19          0.39         35.81        72.25 o                         
   3   2  19        244.61        266.64       108.84 o                         
  -3   3  19        191.41        256.71        53.16 o                         
  -2   3  19        810.76        577.00       160.57 o                         
  -1   3  19        199.75        281.13        72.41 o                         
   0   3  19        938.81        943.30        66.01 o                         
   1   3  19         71.76          7.29        70.99 o                         
   2   3  19        156.33        317.10       253.37 o                         
  -2   4  19        110.74        375.58        55.84 o                         
  -1   4  19         20.46         60.87        71.10 o                         
   0   4  19        548.15        498.22        61.02 o                         
   1   4  19          7.56         23.07        71.15 o                         
                                                                                
